# Supplementary material for: Temporal dynamics of genetically heterogeneous extended-spectrum cephalosporin-resistant Escherichia coli bloodstream infections
Source: mSphere. 2023 Jul 10;8(4):e00183-23. doi: 10.1128/msphere.00183-23 (PMC10449519; doi:10.1128/msphere.00183-23)
Supplement: Supplemental Tables — Tables S1 to S5. [file msphere.00183-23-s0002.xlsx]

## Sheet: Table_S1
Table S1. Overview of E. coli First Occurrence BSI Events from March 2016 to December 2020
Year	2016*	2017	2018	2019	2020
Total Ec-BSI Events	208	217	237	269	223
ESC-R (%)	67 (32.2)	71 (32.7)	82 (34.6)	99 (36.8)	70 (31.4)
*2016 starts on March 1st, 2016, due to when Epic electronic healthcare record software went online at MDACC.

## Sheet: Table_S2
Table S2: ESC-R-Ec Sequencing Information and Antimicrobial Susceptiblity Testing Results
sample_id	biosample	bioproject	collection_date	window	service	recurrent	assembly	phylogroup	sequence_type_complex	sequence_type	contig_count	N50	largest_contig	total_size	hierBAPS_level1	hierBAPS_level2	MCL Cluster	Node Component Identifier	ESBL_cat	CMY_cat	OXA_cat	TEM_cat	Carb_cat	gyrA	parC	amksir	atmsir	ampsir	samsir	amcsir	fepsir	ctxsir	cpdsir	cazsir	czasir	crosir	cipsir	gensir	ipmsir	lvxsir	memsir	etpsir	tzpsir	tgcsir	tobsir	sxtsir
MB2315	SAMN13948681	PRJNA603908	2016-06-16	1	Leukemia	No	complete	A	10	10	5	4764184	4764184	4920692	5	16	Cluster 1	Component 46	CTX-M-55	None	None	None	None	S83L/D87N	S80I/E84	Susceptible	Resistant	Resistant	Intermediate	Susceptible	Susceptible	Resistant	Resistant	Resistant	Not Reported	Resistant	Resistant	Resistant	Susceptible	Resistant	Susceptible	Susceptible	Susceptible	Not Reported	Intermediate	Resistant
MB2446	SAMN13948682	PRJNA603908	2016-07-26	2	Leukemia	Yes	complete	A	10	10	4	4747694	4747694	4886452	5	16	Cluster 1	Component 46	CTX-M-55	None	None	None	None	S83L/D87N	S80I/E84	Susceptible	Resistant	Resistant	Resistant	Resistant	Resistant	Resistant	Resistant	Resistant	Susceptible	Resistant	Resistant	Resistant	Intermediate	Resistant	Resistant	Not Reported	Resistant	Susceptible	Intermediate	Resistant
MB2649	SAMN13948683	PRJNA603908	2016-09-13	2	Leukemia	Yes	draft	A	10	10	134	85375	254218	4756036	5	16	Cluster 1	Component 46	CTX-M-55	None	None	None	None	S83L/D87N	S80I/E84	Susceptible	Resistant	Resistant	Resistant	Susceptible	Resistant	Resistant	Resistant	Resistant	Not Reported	Resistant	Resistant	Resistant	Susceptible	Resistant	Susceptible	Susceptible	Susceptible	Susceptible	Intermediate	Resistant
MB2765	SAMN32977716	PRJNA924946	2016-10-19	2	Leukemia	No	draft	A	10	10	98	119953	311778	4960103	5	16	Cluster 1	Component 46	CTX-M-15	None	None	TEM-1	None	S83L/D87N	S80I/E84	Susceptible	Resistant	Resistant	Intermediate	Susceptible	Susceptible	Resistant	Resistant	Resistant	Not Reported	Resistant	Resistant	Susceptible	Susceptible	Resistant	Susceptible	Susceptible	Susceptible	Not Reported	Susceptible	Resistant
MB4211	SAMN32977755	PRJNA924946	2017-08-25	3	Pediatrics	No	draft	A	10	10	119	124789	312132	4964461	5	16	Cluster 1	Component 46	CTX-M-15	CMY-2	None	None	None	S83L/D87N	S80I/E84	Susceptible	Resistant	Resistant	Resistant	Resistant	Resistant	Resistant	Resistant	Resistant	Not Reported	Resistant	Resistant	Resistant	Susceptible	Resistant	Susceptible	Susceptible	Intermediate	Not Reported	Susceptible	Resistant
MB6360	SAMN32977803	PRJNA924946	2018-08-03	4	Leukemia	No	draft	A	10	10	143	85375	266818	4858804	5	16	Cluster 1	Component 46	CTX-M-55	None	None	None	None	S83L/D87N	S80I/E84	Susceptible	Resistant	Not Reported	Intermediate	Not Reported	Resistant	Not Reported	Not Reported	Resistant	Not Reported	Resistant	Resistant	Resistant	Not Reported	Not Reported	Susceptible	Susceptible	Susceptible	Not Reported	Susceptible	Not Reported
MB6162	SAMN32977797	PRJNA924946	2018-08-14	4	Leukemia	No	draft	A	10	10	135	114339	355739	4907189	5	16	Cluster 1	Component 46	CTX-M-55	None	None	TEM-1	None	S83L/D87N	S80I/E84	Susceptible	Resistant	Not Reported	Resistant	Not Reported	Resistant	Not Reported	Not Reported	Resistant	Not Reported	Resistant	Resistant	Resistant	Not Reported	Not Reported	Susceptible	Susceptible	Susceptible	Not Reported	Susceptible	Not Reported
MB6490	SAMN32977807	PRJNA924946	2018-09-15	4	GU Oncology	No	draft	A	10	10	127	92699	303431	4884459	5	16	Cluster 1	Component 46	CTX-M-14	None	None	TEM-1	None	S83L/D87N	S80I/E84K	Susceptible	Susceptible	Resistant	Resistant	Intermediate	Susceptible	Intermediate	Not Reported	Resistant	Not Reported	Resistant	Resistant	Resistant	Susceptible	Resistant	Susceptible	Susceptible	Susceptible	Not Reported	Intermediate	Resistant
MB6980	SAMN32977818	PRJNA924946	2018-11-04	4	Leukemia	Yes	complete	A	10	10	8	4711749	4711749	4892632	5	16	Cluster 1	Component 46	CTX-M-55	None	None	None	None	S83L/D87N	S80I/E84	Susceptible	Resistant	Resistant	Susceptible	Susceptible	Susceptible	Resistant	Not Reported	Resistant	Not Reported	Resistant	Resistant	Resistant	Susceptible	Resistant	Susceptible	Susceptible	Susceptible	Not Reported	Intermediate	Susceptible
MB8175	SAMN32977846	PRJNA924946	2019-04-28	5	Hospital Medicine - Other	Yes	draft	A	10	10	125	86033	267575	4707458	5	16	Cluster 1	Component 46	CTX-M-55	None	None	None	None	S83L/D87N	S80I/E84	Susceptible	Resistant	Not Reported	Susceptible	Not Reported	Susceptible Dose Dependent	Not Reported	Not Reported	Resistant	Not Reported	Resistant	Resistant	Resistant	Not Reported	Not Reported	Susceptible	Susceptible	Susceptible	Not Reported	Susceptible	Not Reported
MB8387	SAMN32977853	PRJNA924946	2019-05-31	6	Leukemia	No	draft	A	10	10	129	91976	227631	4629072	5	16	Cluster 1	Component 46	None	None	None	TEM-1	None	S83L/D87N	S80I/E84	Susceptible	Susceptible	Not Reported	Resistant	Not Reported	Susceptible	Not Reported	Not Reported	Susceptible	Not Reported	Susceptible	Resistant	Susceptible	Not Reported	Not Reported	Susceptible	Susceptible	Resistant	Not Reported	Susceptible	Not Reported
MB8864	SAMN32977874	PRJNA924946	2019-08-21	6	Lymphoma/Myeloma	No	draft	A	10	10	121	92239	304465	4815984	5	16	Cluster 1	Component 46	CTX-M-15	None	OXA-1	TEM-1	None	S83L/D87N	S80I/E84	Susceptible	Resistant	Not Reported	Resistant	Not Reported	Resistant	Not Reported	Not Reported	Resistant	Not Reported	Resistant	Resistant	Not Reported	Not Reported	Not Reported	Susceptible	Susceptible	Resistant	Not Reported	Resistant	Not Reported
MB10269	SAMN32977669	PRJNA924946	2020-05-01	7	Physical Medicine and Rehabilitation	Yes	draft	A	10	10	115	113286	456664	4793650	5	16	Cluster 1	Component 46	CTX-M-14	None	None	TEM-1	None	S83L/D87N	S80I/E84	Resistant	Resistant	Not Reported	Resistant	Not Reported	Resistant	Not Reported	Not Reported	Resistant	Not Reported	Resistant	Resistant	Not Reported	Not Reported	Not Reported	Susceptible	Susceptible	Susceptible	Not Reported	Resistant	Not Reported
MB2867	SAMN32977720	PRJNA924946	2016-11-13	2	Leukemia	No	draft	D	38	38	83	148863	352600	5041677	4	13	Cluster 7	Component 2	CTX-M-14	None	None	None	None	S83L/D87Y	S80I/E84	Susceptible	Resistant	Resistant	Susceptible	Susceptible	Susceptible	Resistant	Resistant	Resistant	Not Reported	Resistant	Resistant	Resistant	Susceptible	Resistant	Susceptible	Susceptible	Susceptible	Not Reported	Intermediate	Susceptible
MB4254	SAMN32977757	PRJNA924946	2017-09-10	3	Stem Cell Transplant and Cellular Therapy	No	draft	D	38	38	80	148851	290853	5001702	4	13	Cluster 7	Component 2	CTX-M-14	None	None	None	None	S83L/D87Y	S80I/E84	Susceptible	Resistant	Resistant	Resistant	Intermediate	Susceptible Dose Dependent	Resistant	Resistant	Resistant	Not Reported	Resistant	Resistant	Susceptible	Susceptible	Resistant	Susceptible	Susceptible	Susceptible	Not Reported	Susceptible	Susceptible
MB4970	SAMN28174050	PRJNA836696	2018-01-13	3	Stem Cell Transplant and Cellular Therapy	Yes	complete	D	38	38	1	5087395	5087395	5087395	4	13	Cluster 7	Component 2	CTX-M-14	None	None	None	None	S83L/D87Y	S80I/E84	Susceptible	Resistant	Not Reported	Resistant	Not Reported	Resistant	Resistant	Not Reported	Resistant	Susceptible	Resistant	Resistant	Susceptible	Not Reported	Not Reported	Resistant	Resistant	Resistant	Not Reported	Susceptible	Not Reported
MB7097	SAMN32977824	PRJNA924946	2018-11-19	4	Stem Cell Transplant and Cellular Therapy	No	draft	D	38	38	130	136554	401289	5551254	4	14	Cluster 7	Component 2	CTX-M-55	None	None	TEM-1	None	S83L/D87N	S80I/E84	Susceptible	Resistant	Not Reported	Resistant	Not Reported	Resistant	Not Reported	Not Reported	Resistant	Not Reported	Resistant	Resistant	Resistant	Not Reported	Not Reported	Susceptible	Susceptible	Susceptible	Not Reported	Intermediate	Not Reported
MB7129	SAMN32977826	PRJNA924946	2018-11-24	4	Leukemia	No	draft	D	38	38	122	129887	606167	5425693	4	14	Cluster 7	Component 2	CTX-M-55	None	None	TEM-1	None	S83L/D87N	S80I/E84	Susceptible	Resistant	Not Reported	Resistant	Not Reported	Resistant	Not Reported	Not Reported	Resistant	Not Reported	Resistant	Resistant	Resistant	Not Reported	Not Reported	Susceptible	Susceptible	Susceptible	Not Reported	Intermediate	Not Reported
MB8314	SAMN28174016	PRJNA836696	2019-05-22	6	Leukemia	No	complete	D	38	38	1	5337629	5337629	5337629	4	13	Cluster 7	Component 2	CTX-M-15	None	OXA-1	None	None	S83L/D87N	S80I/E84	Susceptible	Resistant	Not Reported	Resistant	Not Reported	Resistant	Not Reported	Not Reported	Resistant	Susceptible	Resistant	Resistant	Resistant	Susceptible	Not Reported	Susceptible	Resistant	Resistant	Not Reported	Resistant	Not Reported
MB10114	SAMN32977666	PRJNA924946	2020-04-06	7	Leukemia	Yes	draft	D	38	38	125	152234	323874	5022720	4	13	Cluster 7	Component 2	CTX-M-15	None	None	None	None	S83L/D87N	S80I/E84	Susceptible	Resistant	Not Reported	Resistant	Not Reported	Resistant	Not Reported	Not Reported	Resistant	Susceptible	Resistant	Resistant	Not Reported	Susceptible	Not Reported	Susceptible	Resistant	Intermediate	Not Reported	Intermediate	Not Reported
MB11329	SAMN32977686	PRJNA924946	2020-11-23	7	Leukemia	No	draft	D	38	38	106	147739	537064	5304802	4	14	Cluster 7	Component 2	CTX-M-27	None	None	None	None	S83L/D87N	S80I/E84	Susceptible	Resistant	Not Reported	Intermediate	Not Reported	Susceptible Dose Dependent	Not Reported	Not Reported	Not Reported	Not Reported	Resistant	Resistant	Not Reported	Not Reported	Not Reported	Susceptible	Susceptible	Susceptible	Not Reported	Susceptible	Not Reported
MB11361	SAMN32977690	PRJNA924946	2020-11-27	7	Hospital Medicine - Other	No	draft	D	38	38	60	215832	1002481	5085198	4	14	Cluster 7	Component 2	CTX-M-15	None	None	None	None	S83/D87	S80/E84	Susceptible	Resistant	Resistant	Resistant	Susceptible	Resistant	Resistant	Resistant	Resistant	Not Reported	Resistant	Susceptible	Susceptible	Susceptible	Susceptible	Susceptible	Susceptible	Susceptible	Not Reported	Susceptible	Susceptible
MB4540	SAMN32977761	PRJNA924946	2017-10-23	3	Hospital Medicine - Other	No	draft	A	10	44	166	86531	358229	4836912	5	22	Cluster 1	Component 46	CTX-M-15	None	OXA-1	None	None	S83L/D87N	S80I/E84	Susceptible	Resistant	Resistant	Resistant	Intermediate	Susceptible Dose Dependent	Resistant	Resistant	Resistant	Not Reported	Resistant	Resistant	Susceptible	Susceptible	Resistant	Susceptible	Susceptible	Susceptible	Not Reported	Intermediate	Resistant
MB5510	SAMN28174013	PRJNA836696	2018-04-28	3	Leukemia	No	draft	A	10	44	153	91833	217545	4960742	5	22	Cluster 1	Component 46	CTX-M-15	None	OXA-1	None	None	S83L/D87N	S80I/E84	Susceptible	Resistant	Resistant	Resistant	Intermediate	Resistant	Resistant	Resistant	Resistant	Not Reported	Resistant	Resistant	Susceptible	Susceptible	Resistant	Susceptible	Susceptible	Intermediate	Not Reported	Resistant	Resistant
MB7995	SAMN28174014	PRJNA836696	2019-03-27	5	Supportive Care	Yes	draft	A	10	44	153	89365	217545	4959912	5	22	Cluster 1	Component 46	CTX-M-15	None	OXA-1	None	None	S83L/D87N	S80I/E84	Susceptible	Resistant	Not Reported	Resistant	Not Reported	Resistant	Not Reported	Not Reported	Resistant	Not Reported	Resistant	Resistant	Susceptible	Not Reported	Not Reported	Susceptible	Susceptible	Intermediate	Not Reported	Intermediate	Not Reported
MB8093	SAMN28174015	PRJNA836696	2019-04-15	5	Supportive Care	Yes	complete	A	10	44	7	4752362	4752362	5034395	5	22	Cluster 1	Component 46	CTX-M-15	None	OXA-1	None	None	S83L/D87N	S80I/E84	Susceptible	Resistant	Not Reported	Resistant	Not Reported	Resistant	Not Reported	Not Reported	Resistant	Susceptible	Resistant	Resistant	Susceptible	Not Reported	Not Reported	Resistant	Resistant	Resistant	Not Reported	Resistant	Not Reported
MB9292	SAMN28174095	PRJNA836696	2019-11-07	6	Leukemia	Yes	complete	A	10	44	6	4798027	4798027	5020180	5	22	Cluster 1	Component 46	CTX-M-15	None	OXA-1	None	None	S83L/D87N	S80I/E84	Susceptible	Resistant	Not Reported	Resistant	Not Reported	Resistant	Not Reported	Not Reported	Resistant	Susceptible	Resistant	Resistant	Not Reported	Not Reported	Not Reported	Resistant	Resistant	Susceptible	Susceptible	Resistant	Not Reported
MB9484	SAMN28174096	PRJNA836696	2019-11-23	6	Leukemia	Yes	draft	A	10	44	145	91830	361289	4871358	5	22	Cluster 1	Component 46	CTX-M-15	None	OXA-1	None	None	S83L/D87N	S80I/E84	Susceptible	Resistant	Resistant	Resistant	Resistant	Resistant	Resistant	Resistant	Resistant	Not Reported	Resistant	Resistant	Susceptible	Intermediate	Resistant	Susceptible	Resistant	Resistant	Not Reported	Resistant	Resistant
MB9990	SAMN28174097	PRJNA836696	2020-02-26	7	Leukemia	Yes	draft	A	10	44	133	93449	368222	4859972	5	22	Cluster 1	Component 46	CTX-M-15	None	OXA-1	None	None	S83L/D87N	S80I/E84	Susceptible	Resistant	Not Reported	Resistant	Not Reported	Resistant	Not Reported	Not Reported	Resistant	Not Reported	Resistant	Resistant	Not Reported	Not Reported	Not Reported	Susceptible	Susceptible	Intermediate	Not Reported	Resistant	Not Reported
MB9635	SAMN28174065	PRJNA836696	2019-12-22	6	Young Adult Stem Cell Transplant	No	complete	D	NA	68	8	5186731	5186731	5494983	7	25	Cluster 7	Component 2	Multiple	None	None	None	None	S83L/D87N	S80I/E84G	Susceptible	Resistant	Resistant	Resistant	Resistant	Resistant	Resistant	Resistant	Resistant	Susceptible	Resistant	Resistant	Susceptible	Resistant	Resistant	Resistant	Not Reported	Resistant	Not Reported	Susceptible	Resistant
MB2975	SAMN32977724	PRJNA924946	2016-12-04	2	Leukemia	No	draft	D	69	69	80	186137	440316	4978624	7	26	Cluster 7	Component 2	CTX-M-15	None	None	TEM-1	None	S83/D87	S80/E84	Susceptible	Resistant	Resistant	Intermediate	Susceptible	Susceptible	Resistant	Resistant	Resistant	Not Reported	Resistant	Susceptible	Susceptible	Susceptible	Susceptible	Susceptible	Susceptible	Susceptible	Not Reported	Susceptible	Resistant
MB7105	SAMN32977825	PRJNA924946	2018-11-22	4	Leukemia	Yes	draft	D	69	69	94	134507	578242	5295805	7	26	Cluster 7	Component 2	CTX-M-15	None	None	None	None	S83L/D87N	S80I/E84	Susceptible	Resistant	Not Reported	Intermediate	Not Reported	Resistant	Not Reported	Not Reported	Resistant	Not Reported	Resistant	Resistant	Resistant	Not Reported	Not Reported	Susceptible	Susceptible	Susceptible	Not Reported	Susceptible	Not Reported
MB11396	SAMN32977692	PRJNA924946	2020-12-05	7	Melanoma Medicine	No	draft	D	69	69	163	86028	295951	5134963	7	26	Cluster 7	Component 2	Other ESBL	None	None	None	None	S83L/D87	S80/E84	Susceptible	Susceptible	Not Reported	Resistant	Not Reported	Susceptible	Not Reported	Not Reported	Not Reported	Not Reported	Resistant	Susceptible	Not Reported	Not Reported	Not Reported	Susceptible	Susceptible	Susceptible	Not Reported	Susceptible	Not Reported
MB2469	SAMN32977701	PRJNA924946	2016-07-26	2	Hospital Medicine - Other	No	draft	B2	73	73	120	124658	362698	5418657	2	7	Cluster 9	Component 1	CTX-M-15	None	OXA-1	None	None	S83L/D87	S80/E84	Susceptible	Resistant	Resistant	Resistant	Intermediate	Resistant	Resistant	Resistant	Resistant	Not Reported	Resistant	Susceptible	Resistant	Susceptible	Susceptible	Susceptible	Susceptible	Susceptible	Not Reported	Resistant	Resistant
MB6206	SAMN28174046	PRJNA836696	2018-08-21	4	Leukemia	No	complete	C	23	90	7	4859834	4859834	5106755	3	10	Cluster 10	Component 46	CTX-M-55	None	None	None	None	S83L/D87N	S80I/E84	Susceptible	Resistant	Not Reported	Resistant	Not Reported	Resistant	Not Reported	Not Reported	Resistant	Susceptible	Resistant	Resistant	Resistant	Not Reported	Not Reported	Susceptible	Resistant	Resistant	Not Reported	Intermediate	Not Reported
MB3134	SAMN32977729	PRJNA924946	2017-01-08	2	Leukemia	No	complete	B2	NA	91	58	214583	581876	4949504	1	4	Cluster 9	Component 1	None	CMY-2	None	None	None	S83/D87	S80/E84	Susceptible	Resistant	Resistant	Resistant	Resistant	Susceptible	Resistant	Resistant	Resistant	Not Reported	Resistant	Susceptible	Susceptible	Susceptible	Susceptible	Susceptible	Susceptible	Intermediate	Not Reported	Susceptible	Susceptible
MB2007	SAMN32977693	PRJNA924946	2016-03-21	1	Stem Cell Transplant and Cellular Therapy	No	draft	B2	131	131	103	159537	469811	5178053	1	1	Cluster 3	Component 1	CTX-M-14	None	None	TEM-1	None	S83L/D87N	S80I/E84V	Susceptible	Susceptible	Resistant	Resistant	Not Reported	Susceptible	Resistant	Resistant	Resistant	Not Reported	Resistant	Resistant	Susceptible	Susceptible	Resistant	Susceptible	Susceptible	Susceptible	Not Reported	Susceptible	Susceptible
MB2241	SAMN32977696	PRJNA924946	2016-05-18	1	Leukemia	No	draft	B2	131	131	99	147822	276128	5311978	1	1	Cluster 2	Component 1	CTX-M-15	None	OXA-1	None	None	S83L/D87N	S80I/E84V	Susceptible	Resistant	Resistant	Resistant	Not Reported	Susceptible Dose Dependent	Resistant	Resistant	Resistant	Not Reported	Resistant	Resistant	Resistant	Susceptible	Resistant	Susceptible	Susceptible	Susceptible	Susceptible	Intermediate	Susceptible
MB2220	SAMN32977695	PRJNA924946	2016-05-27	1	Stem Cell Transplant and Cellular Therapy	No	draft	B2	131	131	87	185071	544727	5274234	1	1	Cluster 2	Component 1	CTX-M-15	None	OXA-1	None	None	S83L/D87N	S80I/E84V	Susceptible	Resistant	Resistant	Resistant	Not Reported	Susceptible	Resistant	Resistant	Resistant	Not Reported	Resistant	Resistant	Susceptible	Susceptible	Resistant	Susceptible	Susceptible	Susceptible	Susceptible	Resistant	Resistant
MB2374	SAMN13948678	PRJNA603908	2016-07-03	2	Leukemia	No	draft	B2	131	131	101	126170	253434	5209654	1	1	Cluster 2	Component 1	CTX-M-15	None	OXA-1	None	None	S83L/D87N	S80I/E84V	Resistant	Resistant	Resistant	Resistant	Resistant	Susceptible Dose Dependent	Resistant	Resistant	Resistant	Not Reported	Resistant	Resistant	Resistant	Susceptible	Resistant	Susceptible	Susceptible	Resistant	Not Reported	Resistant	Susceptible
MB2489	SAMN13948685	PRJNA603908	2016-07-27	2	Leukemia	Yes	complete	B2	131	131	3	5295156	5295156	5546857	1	1	Cluster 2	Component 1	CTX-M-15	None	OXA-1	None	None	S83L/D87N	S80I/E84V	Susceptible	Resistant	Resistant	Resistant	Resistant	Resistant	Resistant	Resistant	Resistant	Susceptible	Resistant	Resistant	Resistant	Resistant	Resistant	Susceptible	Resistant	Resistant	Susceptible	Resistant	Resistant
MB2463	SAMN13948679	PRJNA603908	2016-07-30	2	Leukemia	Yes	draft	B2	131	131	103	137296	253433	5212800	1	1	Cluster 2	Component 1	CTX-M-15	None	OXA-1	None	None	S83L/D87N	S80I/E84V	Resistant	Resistant	Resistant	Resistant	Resistant	Resistant	Resistant	Resistant	Resistant	Susceptible	Resistant	Resistant	Resistant	Intermediate	Resistant	Resistant	Resistant	Resistant	Susceptible	Resistant	Susceptible
MB2597	SAMN32977705	PRJNA924946	2016-08-31	2	GI Medical Oncology	No	draft	B2	131	131	99	156405	620101	5193037	1	1	Cluster 3	Component 1	CTX-M-27	None	None	None	None	S83L/D87N	S80I/E84V	Susceptible	Susceptible	Resistant	Susceptible	Susceptible	Susceptible	Resistant	Resistant	Resistant	Not Reported	Resistant	Resistant	Susceptible	Susceptible	Resistant	Susceptible	Susceptible	Susceptible	Not Reported	Susceptible	Resistant
MB2573	SAMN13948683	PRJNA603908	2016-09-01	2	Leukemia	Yes	draft	B2	131	131	106	137290	253641	5214742	1	1	Cluster 2	Component 1	CTX-M-15	None	OXA-1	None	None	S83L/D87N	S80I/E84V	Resistant	Resistant	Resistant	Resistant	Resistant	Resistant	Resistant	Resistant	Resistant	Susceptible	Resistant	Resistant	Resistant	Intermediate	Resistant	Resistant	Resistant	Resistant	Not Reported	Resistant	Susceptible
MB2664	SAMN32977706	PRJNA924946	2016-09-20	2	Leukemia	Yes	draft	B2	131	131	93	159103	378523	5224644	1	1	Cluster 2	Component 1	CTX-M-15	None	OXA-1	None	None	S83L/D87N	S80I/E84V	Resistant	Resistant	Resistant	Resistant	Resistant	Resistant	Resistant	Resistant	Resistant	Not Reported	Resistant	Resistant	Resistant	Resistant	Resistant	Intermediate	Not Reported	Resistant	Not Reported	Resistant	Susceptible
MB2681	SAMN32977709	PRJNA924946	2016-09-21	2	Lymphoma/Myeloma	No	draft	B2	131	131	111	126178	333390	5176340	1	3	Cluster 3	Component 1	CTX-M-15	None	None	TEM-1	None	S83L/D87Y	S80R/E84	Susceptible	Resistant	Resistant	Resistant	Intermediate	Resistant	Resistant	Resistant	Resistant	Not Reported	Resistant	Resistant	Not Reported	Susceptible	Intermediate	Susceptible	Susceptible	Susceptible	Not Reported	Intermediate	Resistant
MB2710	SAMN32977712	PRJNA924946	2016-09-27	2	GI Surgical	No	draft	B2	131	131	103	180948	391473	5340689	1	1	Cluster 2	Component 1	CTX-M-15	None	OXA-1	None	None	S83L/D87N	S80I/E84V	Susceptible	Resistant	Resistant	Resistant	Intermediate	Susceptible	Resistant	Resistant	Resistant	Not Reported	Resistant	Resistant	Resistant	Susceptible	Resistant	Susceptible	Susceptible	Susceptible	Not Reported	Resistant	Susceptible
MB2838	SAMN32977719	PRJNA924946	2016-11-05	2	Leukemia	No	draft	B2	131	131	75	213244	477523	5089820	1	1	Cluster 3	Component 1	CTX-M-15	None	OXA-1	Other TEM	None	S83L/D87N	S80I/E84V	Susceptible	Resistant	Resistant	Resistant	Intermediate	Susceptible Dose Dependent	Resistant	Resistant	Resistant	Not Reported	Resistant	Resistant	Susceptible	Susceptible	Resistant	Susceptible	Susceptible	Susceptible	Not Reported	Susceptible	Resistant
MB2855	SAMN28174008	PRJNA836696	2016-11-06	2	Leukemia	Yes	complete	B2	131	131	3	4890300	4890300	5099400	1	2	Cluster 9	Component 1	CTX-M-27	None	None	None	None	S83L/D87N	S80I/E84V	Susceptible	Not Reported	Not Reported	Not Reported	Resistant	Resistant	Not Reported	Not Reported	Not Reported	Not Reported	Not Reported	Resistant	Not Reported	Susceptible	Not Reported	Not Reported	Resistant	Susceptible	Not Reported	Susceptible	Resistant
MB2887	SAMN32977722	PRJNA924946	2016-11-18	2	GU Oncology	No	draft	B2	131	131	86	158913	433768	5372184	1	1	Cluster 3	Component 1	CTX-M-15	None	None	Other TEM	None	S83L/D87N	S80I/E84V	Susceptible	Resistant	Resistant	Resistant	Resistant	Susceptible Dose Dependent	Resistant	Resistant	Resistant	Not Reported	Resistant	Resistant	Susceptible	Susceptible	Resistant	Susceptible	Susceptible	Resistant	Not Reported	Susceptible	Susceptible
MB2951	SAMN32977723	PRJNA924946	2016-12-02	2	Stem Cell Transplant and Cellular Therapy	No	draft	B2	131	131	102	160210	366714	5112574	1	1	Cluster 3	Component 1	CTX-M-27	None	None	None	None	S83L/D87N	S80I/E84V	Susceptible	Susceptible	Resistant	Susceptible	Susceptible	Susceptible	Resistant	Resistant	Resistant	Not Reported	Resistant	Resistant	Susceptible	Susceptible	Resistant	Susceptible	Susceptible	Susceptible	Not Reported	Susceptible	Resistant
MB3100	SAMN32977726	PRJNA924946	2016-12-25	2	Leukemia	No	draft	B2	131	131	91	186392	430449	5239687	1	1	Cluster 2	Component 1	CTX-M-15	None	OXA-1	None	None	S83L/D87N	S80I/E84V	Susceptible	Resistant	Resistant	Resistant	Intermediate	Susceptible Dose Dependent	Resistant	Resistant	Resistant	Not Reported	Resistant	Resistant	Susceptible	Susceptible	Resistant	Susceptible	Susceptible	Susceptible	Not Reported	Resistant	Resistant
MB3120	SAMN32977727	PRJNA924946	2017-01-03	2	GYN Oncology	No	draft	B2	131	131	97	149096	470159	5324034	1	1	Cluster 2	Component 1	CTX-M-15	None	OXA-1	None	None	S83L/D87N	S80I/E84V	Susceptible	Resistant	Resistant	Resistant	Intermediate	Susceptible	Resistant	Resistant	Resistant	Not Reported	Resistant	Resistant	Resistant	Susceptible	Resistant	Susceptible	Susceptible	Susceptible	Not Reported	Resistant	Resistant
MB3196	SAMN32977731	PRJNA924946	2017-01-21	2	Leukemia	No	draft	B2	131	131	115	136519	468362	5219876	1	1	Cluster 3	Component 1	CTX-M-27	None	None	TEM-1	None	S83L/D87N	S80I/E84V	Susceptible	Resistant	Resistant	Resistant	Resistant	Susceptible	Resistant	Resistant	Resistant	Not Reported	Resistant	Resistant	Susceptible	Susceptible	Resistant	Susceptible	Susceptible	Intermediate	Not Reported	Susceptible	Susceptible
MB3212	SAMN32977733	PRJNA924946	2017-01-22	2	Unreported	Yes	draft	B2	131	131	91	185229	436810	5237879	1	1	Cluster 2	Component 1	CTX-M-15	None	OXA-1	None	None	S83L/D87N	S80I/E84V	Susceptible	Resistant	Resistant	Resistant	Intermediate	Susceptible Dose Dependent	Resistant	Resistant	Resistant	Not Reported	Resistant	Resistant	Susceptible	Susceptible	Resistant	Susceptible	Susceptible	Susceptible	Not Reported	Resistant	Resistant
MB3202	SAMN32977732	PRJNA924946	2017-01-23	2	Breast Medical Oncology	No	draft	B2	131	131	110	191854	465170	5161240	1	1	Cluster 3	Component 1	CTX-M-15	None	OXA-1	None	None	S83L/D87N	S80I/E84V	Intermediate	Susceptible	Resistant	Resistant	Resistant	Susceptible	Resistant	Resistant	Resistant	Not Reported	Resistant	Resistant	Susceptible	Susceptible	Resistant	Susceptible	Susceptible	Intermediate	Not Reported	Resistant	Resistant
MB3266	SAMN28174028	PRJNA836696	2017-02-03	2	Hospital Medicine - Other	No	complete	B2	131	131	4	4918768	4918768	5212621	1	1	Cluster 3	Component 1	None	None	None	TEM-1	KPC-2	S83L/D87N	S80I/E84V	Susceptible	Resistant	Resistant	Resistant	Resistant	Susceptible	Resistant	Resistant	Susceptible	Susceptible	Resistant	Resistant	Susceptible	Resistant	Resistant	Resistant	Resistant	Resistant	Not Reported	Susceptible	Susceptible
MB3348	SAMN28174009	PRJNA836696	2017-02-18	2	Stem Cell Transplant and Cellular Therapy	Yes	draft	B2	131	131	114	275872	471679	4989065	1	2	Cluster 9	Component 1	Other ESBL	None	None	None	None	S83L/D87N	S80I/E84V	Susceptible	Resistant	Resistant	Resistant	Resistant	Resistant	Resistant	Resistant	Resistant	Susceptible	Resistant	Resistant	Susceptible	Resistant	Resistant	Resistant	Resistant	Resistant	Susceptible	Susceptible	Resistant
MB3373	SAMN32977736	PRJNA924946	2017-02-26	2	General Gynecology	No	draft	B2	131	131	95	186479	433073	5356125	1	1	Cluster 2	Component 1	CTX-M-15	None	OXA-1	None	None	S83L/D87N	S80I/E84V	Susceptible	Not Reported	Not Reported	Not Reported	Intermediate	Resistant	Not Reported	Not Reported	Not Reported	Not Reported	Not Reported	Resistant	Not Reported	Susceptible	Not Reported	Not Reported	Susceptible	Susceptible	Not Reported	Resistant	Resistant
MB3565	SAMN32977739	PRJNA924946	2017-04-18	2	Lymphoma/Myeloma	No	complete	B2	131	131	93	149080	430444	5116102	1	1	Cluster 3	Component 1	CTX-M-27	None	None	None	None	S83L/D87N	S80I/E84V	Susceptible	Resistant	Resistant	Intermediate	Susceptible	Resistant	Resistant	Resistant	Resistant	Not Reported	Resistant	Resistant	Susceptible	Susceptible	Resistant	Susceptible	Susceptible	Intermediate	Not Reported	Susceptible	Resistant
MB3567	SAMN32977740	PRJNA924946	2017-04-18	2	Leukemia	No	draft	B2	131	131	101	154146	393370	5060046	1	1	Cluster 3	Component 1	CTX-M-27	None	None	None	None	S83L/D87N	S80I/E84V	Susceptible	Resistant	Resistant	Susceptible	Susceptible	Susceptible	Resistant	Resistant	Susceptible	Not Reported	Resistant	Resistant	Susceptible	Susceptible	Resistant	Susceptible	Susceptible	Susceptible	Not Reported	Susceptible	Susceptible
MB3584	SAMN32977741	PRJNA924946	2017-04-21	2	Hospital Medicine - Other	No	draft	B2	131	131	80	213055	611356	5105254	1	1	Cluster 3	Component 1	CTX-M-15	None	None	Other TEM	None	S83L/D87N	S80I/E84V	Susceptible	Resistant	Resistant	Resistant	Resistant	Resistant	Resistant	Resistant	Resistant	Not Reported	Resistant	Resistant	Susceptible	Susceptible	Resistant	Susceptible	Susceptible	Resistant	Not Reported	Susceptible	Susceptible
MB3605	SAMN32977743	PRJNA924946	2017-04-25	2	ICT Phase 1	No	draft	B2	131	131	113	172572	488924	5256975	1	1	Cluster 2	Component 1	CTX-M-15	None	OXA-1	None	None	S83L/D87N	S80I/E84V	Susceptible	Resistant	Resistant	Resistant	Intermediate	Susceptible	Resistant	Resistant	Resistant	Not Reported	Resistant	Resistant	Resistant	Susceptible	Resistant	Susceptible	Susceptible	Susceptible	Not Reported	Resistant	Susceptible
MB3866	SAMN32977746	PRJNA924946	2017-06-21	3	ICT Phase 1	No	draft	B2	131	131	101	173676	309255	5254422	1	1	Cluster 2	Component 1	CTX-M-15	None	OXA-1	None	None	S83L/D87N	S80I/E84V	Susceptible	Resistant	Resistant	Resistant	Intermediate	Susceptible Dose Dependent	Resistant	Resistant	Resistant	Not Reported	Resistant	Resistant	Resistant	Susceptible	Resistant	Susceptible	Susceptible	Susceptible	Not Reported	Resistant	Susceptible
MB3917	SAMN32977748	PRJNA924946	2017-07-01	3	Leukemia	No	draft	B2	131	131	108	147778	395619	5289886	1	1	Cluster 2	Component 1	CTX-M-15	None	OXA-1	None	None	S83L/D87N	S80I/E84V	Susceptible	Resistant	Resistant	Resistant	Intermediate	Susceptible	Resistant	Resistant	Resistant	Not Reported	Resistant	Resistant	Resistant	Susceptible	Resistant	Susceptible	Susceptible	Susceptible	Not Reported	Resistant	Susceptible
MB3958	SAMN32977750	PRJNA924946	2017-07-11	3	Hospital Medicine - Other	No	draft	B2	131	131	107	159641	279463	5258562	1	1	Cluster 2	Component 1	CTX-M-15	None	OXA-1	None	None	S83L/D87N	S80I/E84V	Susceptible	Resistant	Resistant	Resistant	Intermediate	Susceptible	Resistant	Resistant	Resistant	Resistant	Resistant	Resistant	Resistant	Susceptible	Resistant	Susceptible	Susceptible	Susceptible	Not Reported	Resistant	Susceptible
MB4157	SAMN32977753	PRJNA924946	2017-08-16	3	Stem Cell Transplant and Cellular Therapy	No	draft	B2	131	131	105	138977	358282	5145500	1	1	Cluster 3	Component 1	CTX-M-27	None	None	None	None	S83L/D87N	S80I/E84V	Susceptible	Susceptible	Resistant	Susceptible	Susceptible	Susceptible	Resistant	Resistant	Resistant	Not Reported	Resistant	Resistant	Susceptible	Susceptible	Resistant	Susceptible	Susceptible	Susceptible	Not Reported	Susceptible	Resistant
MB4222	SAMN32977756	PRJNA924946	2017-08-23	3	Stem Cell Transplant and Cellular Therapy	No	draft	B2	131	131	118	158869	395140	5305810	1	1	Cluster 3	Component 1	CTX-M-15	None	OXA-1	TEM-1	None	S83L/D87N	S80I/E84V	Susceptible	Resistant	Resistant	Resistant	Resistant	Susceptible Dose Dependent	Resistant	Resistant	Resistant	Not Reported	Resistant	Resistant	Resistant	Susceptible	Resistant	Susceptible	Susceptible	Susceptible	Not Reported	Resistant	Resistant
MB4424	SAMN32977758	PRJNA924946	2017-10-03	3	GU Oncology	No	draft	B2	131	131	102	125851	325807	5106187	1	3	Cluster 3	Component 1	CTX-M-15	None	None	TEM-1	None	S83L/D87	S80R/E84	Susceptible	Resistant	Resistant	Resistant	Intermediate	Resistant	Resistant	Resistant	Resistant	Not Reported	Resistant	Susceptible	Resistant	Susceptible	Susceptible	Susceptible	Susceptible	Susceptible	Not Reported	Intermediate	Resistant
MB4440	SAMN32977759	PRJNA924946	2017-10-08	3	Pedi Surgery	No	draft	B2	131	131	93	138977	393285	5273491	1	1	Cluster 3	Component 1	CTX-M-27	None	None	None	None	S83L/D87N	S80I/E84V	Susceptible	Susceptible	Resistant	Intermediate	Resistant	Susceptible	Resistant	Resistant	Intermediate	Not Reported	Resistant	Susceptible	Susceptible	Susceptible	Not Reported	Susceptible	Susceptible	Susceptible	Not Reported	Susceptible	Susceptible
MB4589	SAMN32977762	PRJNA924946	2017-11-05	3	Supportive Care	No	draft	B2	131	131	93	172641	619410	5332836	1	1	Cluster 2	Component 1	Other ESBL	None	None	None	None	S83L/D87N	S80I/E84V	Susceptible	Resistant	Resistant	Resistant	Susceptible	Resistant	Resistant	Resistant	Resistant	Not Reported	Resistant	Resistant	Resistant	Susceptible	Resistant	Susceptible	Susceptible	Susceptible	Not Reported	Intermediate	Resistant
MB4649	SAMN32977763	PRJNA924946	2017-11-14	3	Hospital Medicine - Other	Yes	draft	B2	131	131	79	172206	468713	5141657	1	1	Cluster 3	Component 1	Other ESBL	None	None	None	None	S83L/D87N	S80I/E84V	Susceptible	Resistant	Resistant	Susceptible	Susceptible	Susceptible	Resistant	Resistant	Resistant	Not Reported	Resistant	Resistant	Not Reported	Susceptible	Resistant	Susceptible	Susceptible	Susceptible	Not Reported	Susceptible	Resistant
MB4698	SAMN32977765	PRJNA924946	2017-11-22	3	Leukemia	No	draft	B2	131	131	109	149972	416951	5127644	1	1	Cluster 3	Component 1	CTX-M-27	None	None	None	None	S83L/D87N	S80I/E84V	Susceptible	Resistant	Resistant	Resistant	Susceptible	Resistant	Resistant	Resistant	Resistant	Not Reported	Resistant	Resistant	Susceptible	Susceptible	Resistant	Susceptible	Susceptible	Intermediate	Not Reported	Susceptible	Susceptible
MB4732	SAMN32977766	PRJNA924946	2017-11-25	3	Gyn Medical Oncology	No	draft	B2	131	131	88	173688	468324	5326557	1	1	Cluster 2	Component 1	CTX-M-15	None	None	None	None	S83L/D87N	S80I/E84V	Susceptible	Resistant	Resistant	Intermediate	Susceptible	Resistant	Resistant	Resistant	Resistant	Not Reported	Resistant	Resistant	Susceptible	Susceptible	Resistant	Susceptible	Susceptible	Susceptible	Not Reported	Susceptible	Resistant
MB4736	SAMN32977767	PRJNA924946	2017-11-26	3	Leukemia	No	draft	B2	131	131	101	156534	390030	5119206	1	1	Cluster 3	Component 1	CTX-M-27	None	None	None	None	S83L/D87N	S80I/E84V	Susceptible	Susceptible	Resistant	Susceptible	Susceptible	Susceptible	Resistant	Resistant	Resistant	Not Reported	Resistant	Resistant	Susceptible	Susceptible	Resistant	Susceptible	Susceptible	Susceptible	Not Reported	Susceptible	Resistant
MB4862	SAMN32977768	PRJNA924946	2017-12-29	3	Young Adult Stem Cell Transplant	No	draft	B2	131	131	111	169769	275687	5242773	1	1	Cluster 2	Component 1	CTX-M-15	None	OXA-1	None	None	S83L/D87N	S80I/E84V	Susceptible	Resistant	Resistant	Resistant	Intermediate	Resistant	Resistant	Resistant	Resistant	Not Reported	Resistant	Resistant	Resistant	Susceptible	Resistant	Susceptible	Susceptible	Susceptible	Not Reported	Intermediate	Susceptible
MB4948	SAMN32977770	PRJNA924946	2018-01-05	3	GU Oncology	No	draft	B2	131	131	102	173842	304237	5315395	1	1	Cluster 2	Component 1	CTX-M-15	None	OXA-1	None	None	S83L/D87N	S80I/E84V	Susceptible	Resistant	Resistant	Resistant	Intermediate	Susceptible	Resistant	Resistant	Resistant	Not Reported	Resistant	Resistant	Resistant	Susceptible	Resistant	Susceptible	Susceptible	Susceptible	Not Reported	Resistant	Susceptible
MB5038	SAMN32977771	PRJNA924946	2018-01-24	3	GYN Oncology	No	draft	B2	131	131	97	158913	433789	4979052	1	1	Cluster 3	Component 1	CTX-M-27	None	None	None	None	S83L/D87N	S80I/E84V	Susceptible	Susceptible	Resistant	Susceptible	Susceptible	Susceptible	Resistant	Resistant	Resistant	Not Reported	Resistant	Resistant	Susceptible	Susceptible	Resistant	Susceptible	Susceptible	Susceptible	Not Reported	Susceptible	Susceptible
MB5127	SAMN32977772	PRJNA924946	2018-02-14	3	Unreported	Yes	draft	B2	131	131	83	191127	444718	5266420	1	1	Cluster 2	Component 1	CTX-M-15	None	OXA-1	None	None	S83L/D87N	S80I/E84V	Susceptible	Resistant	Resistant	Resistant	Resistant	Resistant	Resistant	Resistant	Resistant	Not Reported	Resistant	Resistant	Resistant	Susceptible	Resistant	Susceptible	Susceptible	Resistant	Not Reported	Resistant	Resistant
MB5288	SAMN28174062	PRJNA836696	2018-03-15	3	Leukemia	No	complete	B2	131	131	1	5386924	5386924	5386924	1	1	Cluster 2	Component 1	CTX-M-15	None	OXA-1	None	None	S83L/D87N	S80I/E84V	Intermediate	Not Reported	Not Reported	Not Reported	Resistant	Resistant	Not Reported	Not Reported	Not Reported	Susceptible	Not Reported	Resistant	Not Reported	Intermediate	Not Reported	Resistant	Resistant	Resistant	Not Reported	Resistant	Susceptible
MB5277	SAMN32977777	PRJNA924946	2018-03-16	3	Leukemia	No	draft	B2	131	131	100	138979	268005	5277582	1	1	Cluster 2	Component 1	CTX-M-15	None	None	None	None	S83L/D87N	S80I/E84V	Susceptible	Resistant	Not Reported	Resistant	Not Reported	Resistant	Not Reported	Not Reported	Resistant	Not Reported	Resistant	Resistant	Susceptible	Not Reported	Not Reported	Susceptible	Susceptible	Susceptible	Not Reported	Susceptible	Not Reported
MB5294	SAMN32977779	PRJNA924946	2018-03-18	3	Hospital Medicine - Other	No	draft	B2	131	131	110	158913	431791	5399147	1	1	Cluster 3	Component 1	CTX-M-15	None	OXA-1	TEM-1	None	S83L/D87N	S80I/E84V	Susceptible	Resistant	Resistant	Resistant	Resistant	Susceptible Dose Dependent	Resistant	Resistant	Resistant	Not Reported	Resistant	Resistant	Resistant	Susceptible	Resistant	Susceptible	Susceptible	Susceptible	Not Reported	Resistant	Susceptible
MB5308	SAMN32977781	PRJNA924946	2018-03-19	3	Leukemia	No	draft	B2	131	131	88	158913	440878	5045972	1	1	Cluster 3	Component 1	CTX-M-14	None	None	None	None	S83L/D87N	S80I/E84V	Susceptible	Susceptible	Not Reported	Resistant	Not Reported	Resistant	Not Reported	Not Reported	Susceptible	Not Reported	Resistant	Resistant	Susceptible	Not Reported	Not Reported	Susceptible	Susceptible	Susceptible	Not Reported	Susceptible	Not Reported
MB5372	SAMN32977782	PRJNA924946	2018-03-31	3	Leukemia	No	draft	B2	131	131	94	167729	393370	5259249	1	1	Cluster 3	Component 1	CTX-M-15	None	None	None	None	S83L/D87N	S80I/E84V	Susceptible	Resistant	Resistant	Resistant	Intermediate	Resistant	Resistant	Resistant	Resistant	Not Reported	Resistant	Resistant	Resistant	Susceptible	Resistant	Susceptible	Susceptible	Intermediate	Not Reported	Resistant	Susceptible
MB5501	SAMN32977784	PRJNA924946	2018-04-22	3	Leukemia	Yes	draft	B2	131	131	91	186392	436812	5257997	1	1	Cluster 3	Component 1	CTX-M-15	None	None	None	None	S83L/D87N	S80I/E84V	Susceptible	Resistant	Not Reported	Resistant	Not Reported	Resistant	Not Reported	Not Reported	Resistant	Not Reported	Resistant	Resistant	Susceptible	Not Reported	Not Reported	Susceptible	Susceptible	Susceptible	Not Reported	Susceptible	Not Reported
MB5604	SAMN32977786	PRJNA924946	2018-05-09	3	Neurosurgery	No	draft	B2	131	131	101	186400	390031	5354383	1	1	Cluster 3	Component 1	CTX-M-15	None	OXA-1	TEM-1	None	S83L/D87N	S80I/E84V	Susceptible	Resistant	Not Reported	Resistant	Not Reported	Resistant	Not Reported	Not Reported	Resistant	Not Reported	Resistant	Resistant	Susceptible	Not Reported	Not Reported	Susceptible	Susceptible	Resistant	Not Reported	Resistant	Not Reported
MB5908	SAMN32977789	PRJNA924946	2018-07-12	4	GYN Oncology	No	draft	B2	131	131	109	169760	275976	5325642	1	1	Cluster 2	Component 1	CTX-M-15	None	OXA-1	None	None	S83L/D87N	S80I/E84V	Susceptible	Resistant	Resistant	Resistant	Intermediate	Susceptible	Resistant	Not Reported	Resistant	Not Reported	Resistant	Resistant	Resistant	Susceptible	Resistant	Susceptible	Susceptible	Susceptible	Not Reported	Resistant	Resistant
MB6068	SAMN32977795	PRJNA924946	2018-07-19	4	Lymphoma/Myeloma	No	draft	B2	131	131	136	158913	332156	5303728	1	1	Cluster 2	Component 1	CTX-M-15	None	OXA-1	None	None	S83L/D87N	S80I/E84V	Susceptible	Resistant	Resistant	Resistant	Resistant	Susceptible Dose Dependent	Resistant	Not Reported	Resistant	Not Reported	Resistant	Resistant	Resistant	Susceptible	Resistant	Susceptible	Susceptible	Intermediate	Not Reported	Resistant	Resistant
MB6054	SAMN32977794	PRJNA924946	2018-07-21	4	Stem Cell Transplant and Cellular Therapy	No	draft	B2	131	131	101	159683	395083	5130872	1	2	Cluster 9	Component 1	CTX-M-27	None	None	None	None	S83L/D87N	S80I/E84V	Susceptible	Susceptible	Resistant	Susceptible	Susceptible	Susceptible	Resistant	Not Reported	Resistant	Not Reported	Resistant	Resistant	Susceptible	Susceptible	Resistant	Susceptible	Susceptible	Susceptible	Not Reported	Susceptible	Resistant
MB5978	SAMN32977792	PRJNA924946	2018-07-25	4	Leukemia	Yes	draft	B2	131	131	113	136520	393319	5180451	1	1	Cluster 3	Component 1	CTX-M-27	None	None	None	None	S83L/D87N	S80I/E84V	Susceptible	Resistant	Not Reported	Intermediate	Not Reported	Susceptible	Not Reported	Not Reported	Resistant	Not Reported	Resistant	Resistant	Susceptible	Not Reported	Not Reported	Susceptible	Susceptible	Susceptible	Not Reported	Susceptible	Not Reported
MB6170	SAMN32977798	PRJNA924946	2018-08-12	4	Lymphoma/Myeloma	No	draft	B2	131	131	102	165107	356380	5215773	1	1	Cluster 2	Component 1	CTX-M-15	None	OXA-1	None	None	S83L/D87N	S80I/E84V	Susceptible	Resistant	Resistant	Resistant	Intermediate	Resistant	Resistant	Not Reported	Resistant	Not Reported	Resistant	Resistant	Susceptible	Susceptible	Resistant	Susceptible	Susceptible	Susceptible	Not Reported	Intermediate	Susceptible
MB6177	SAMN32977799	PRJNA924946	2018-08-16	4	Lymphoma/Myeloma	No	draft	B2	131	131	117	139015	388669	5073388	1	1	Cluster 3	Component 1	CTX-M-27	None	None	None	None	S83L/D87N	S80I/E84V	Susceptible	Resistant	Not Reported	Susceptible	Not Reported	Resistant	Not Reported	Not Reported	Resistant	Not Reported	Resistant	Resistant	Susceptible	Not Reported	Not Reported	Susceptible	Susceptible	Susceptible	Not Reported	Susceptible	Not Reported
MB6204	SAMN32977800	PRJNA924946	2018-08-17	4	GU Oncology	No	draft	B2	131	131	93	177698	404776	5198555	1	1	Cluster 3	Component 1	CTX-M-15	None	None	TEM-1	None	S83L/D87N	S80I/E84V	Susceptible	Resistant	Not Reported	Resistant	Not Reported	Resistant	Not Reported	Not Reported	Resistant	Not Reported	Resistant	Resistant	Resistant	Not Reported	Not Reported	Susceptible	Susceptible	Susceptible	Not Reported	Intermediate	Not Reported
MB6589	SAMN32977808	PRJNA924946	2018-09-05	4	Leukemia	No	draft	B2	131	131	102	172566	469808	5332643	1	1	Cluster 2	Component 1	CTX-M-15	None	OXA-1	None	None	S83L/D87N	S80I/E84V	Susceptible	Resistant	Not Reported	Resistant	Not Reported	Resistant	Not Reported	Not Reported	Resistant	Not Reported	Resistant	Resistant	Resistant	Not Reported	Not Reported	Susceptible	Susceptible	Susceptible	Not Reported	Resistant	Not Reported
MB6471	SAMN32977806	PRJNA924946	2018-09-26	4	Hospital Medicine - Other	No	draft	B2	131	131	103	169168	309271	5290436	1	1	Cluster 2	Component 1	CTX-M-15	None	OXA-1	None	None	S83L/D87N	S80I/E84V	Susceptible	Resistant	Not Reported	Resistant	Not Reported	Susceptible	Not Reported	Not Reported	Resistant	Not Reported	Resistant	Resistant	Resistant	Not Reported	Not Reported	Susceptible	Susceptible	Susceptible	Not Reported	Susceptible	Not Reported
MB6643	SAMN32977809	PRJNA924946	2018-10-01	4	Colorectal Surgical Onc	No	draft	B2	131	131	146	138979	390030	5298003	1	1	Cluster 3	Component 1	CTX-M-15	None	None	TEM-1	None	S83L/D87N	S80I/E84V	Susceptible	Resistant	Not Reported	Resistant	Not Reported	Resistant	Not Reported	Not Reported	Resistant	Not Reported	Resistant	Resistant	Resistant	Not Reported	Not Reported	Susceptible	Susceptible	Susceptible	Not Reported	Resistant	Not Reported
MB6798	SAMN32977812	PRJNA924946	2018-10-11	4	Lymphoma/Myeloma	No	draft	B2	131	131	105	155472	469094	5304632	1	1	Cluster 2	Component 1	CTX-M-15	None	OXA-1	None	None	S83L/D87N	S80I/E84V	Susceptible	Resistant	Resistant	Resistant	Intermediate	Susceptible	Resistant	Not Reported	Resistant	Not Reported	Resistant	Resistant	Resistant	Susceptible	Resistant	Susceptible	Susceptible	Susceptible	Not Reported	Intermediate	Resistant
MB6813	SAMN32977813	PRJNA924946	2018-10-14	4	Leukemia	No	draft	B2	131	131	107	167839	275977	5356176	1	1	Cluster 2	Component 1	CTX-M-15	None	OXA-1	None	None	S83L/D87N	S80I/E84V	Susceptible	Resistant	Not Reported	Resistant	Not Reported	Resistant	Not Reported	Not Reported	Resistant	Not Reported	Resistant	Resistant	Resistant	Not Reported	Not Reported	Susceptible	Susceptible	Susceptible	Not Reported	Resistant	Not Reported
MB6832	SAMN32977815	PRJNA924946	2018-10-15	4	ICT Phase 1	No	draft	B2	131	131	81	160829	356917	5041444	1	1	Cluster 3	Component 1	CTX-M-27	None	None	None	None	S83L/D87N	S80I/E84V	Susceptible	Resistant	Not Reported	Susceptible	Not Reported	Resistant	Not Reported	Not Reported	Resistant	Not Reported	Resistant	Resistant	Susceptible	Not Reported	Not Reported	Susceptible	Susceptible	Susceptible	Not Reported	Susceptible	Not Reported
MB6910	SAMN28174052	PRJNA836696	2018-10-19	4	Leukemia	No	draft	B2	131	131	101	140526	480570	5184887	1	1	Cluster 3	Component 1	CTX-M-27	None	None	TEM-1	None	S83L/D87N	S80I/E84V	Susceptible	Resistant	Resistant	Resistant	Intermediate	Susceptible	Resistant	Not Reported	Resistant	Not Reported	Resistant	Resistant	Susceptible	Susceptible	Resistant	Susceptible	Susceptible	Susceptible	Not Reported	Susceptible	Resistant
MB6887	SAMN32977816	PRJNA924946	2018-10-22	4	Stem Cell Transplant and Cellular Therapy	No	draft	B2	131	131	86	187112	468362	5219721	1	1	Cluster 3	Component 1	CTX-M-15	None	OXA-1	None	None	S83L/D87N	S80I/E84V	Susceptible	Resistant	Not Reported	Resistant	Not Reported	Resistant	Not Reported	Not Reported	Resistant	Not Reported	Resistant	Resistant	Not Reported	Not Reported	Not Reported	Susceptible	Susceptible	Resistant	Not Reported	Resistant	Not Reported
MB7011	SAMN32977820	PRJNA924946	2018-11-05	4	Lymphoma/Myeloma	No	draft	B2	131	131	94	136521	433350	5047569	1	1	Cluster 3	Component 1	CTX-M-27	None	None	None	None	S83L/D87N	S80I/E84V	Susceptible	Resistant	Not Reported	Intermediate	Not Reported	Susceptible Dose Dependent	Not Reported	Not Reported	Resistant	Not Reported	Resistant	Resistant	Susceptible	Not Reported	Not Reported	Susceptible	Susceptible	Susceptible	Not Reported	Susceptible	Not Reported
MB7050	SAMN32977822	PRJNA924946	2018-11-12	4	Stem Cell Transplant and Cellular Therapy	No	draft	B2	131	131	83	181892	309255	5101183	1	1	Cluster 2	Component 1	CTX-M-15	None	OXA-1	None	None	S83L/D87N	S80I/E84V	Susceptible	Resistant	Not Reported	Resistant	Not Reported	Resistant	Not Reported	Not Reported	Resistant	Not Reported	Resistant	Resistant	Resistant	Not Reported	Not Reported	Susceptible	Susceptible	Susceptible	Not Reported	Susceptible	Not Reported
MB7082	SAMN32977823	PRJNA924946	2018-11-14	4	Leukemia	No	draft	B2	131	131	82	182002	345868	5315575	1	1	Cluster 3	Component 1	CTX-M-15	None	OXA-1	TEM-1	None	S83L/D87N	S80I/E84V	Susceptible	Resistant	Not Reported	Resistant	Not Reported	Resistant	Not Reported	Not Reported	Resistant	Susceptible	Resistant	Resistant	Susceptible	Not Reported	Not Reported	Susceptible	Susceptible	Resistant	Not Reported	Resistant	Not Reported
MB7168	SAMN32977827	PRJNA924946	2018-11-26	4	Supportive Care	No	draft	B2	131	131	96	139015	433344	5064935	1	1	Cluster 3	Component 1	CTX-M-27	None	None	None	None	S83L/D87N	S80I/E84V	Susceptible	Resistant	Not Reported	Susceptible	Not Reported	Susceptible Dose Dependent	Not Reported	Not Reported	Resistant	Not Reported	Resistant	Resistant	Susceptible	Not Reported	Not Reported	Susceptible	Susceptible	Susceptible	Not Reported	Susceptible	Not Reported
MB7357	SAMN32977833	PRJNA924946	2018-12-20	4	Leukemia	Yes	draft	B2	131	131	78	212370	468938	5103643	1	1	Cluster 3	Component 1	CTX-M-15	None	None	TEM-1	None	S83L/D87N	S80I/E84V	Susceptible	Not Reported	Not Reported	Not Reported	Intermediate	Resistant	Not Reported	Not Reported	Not Reported	Not Reported	Not Reported	Resistant	Not Reported	Susceptible	Not Reported	Not Reported	Susceptible	Susceptible	Not Reported	Susceptible	Resistant
MB7363	SAMN32977834	PRJNA924946	2018-12-22	4	Stem Cell Transplant and Cellular Therapy	No	draft	B2	131	131	102	172691	349568	5390838	1	1	Cluster 2	Component 1	CTX-M-15	None	OXA-1	None	None	S83L/D87N	S80I/E84V	Susceptible	Resistant	Not Reported	Resistant	Not Reported	Resistant	Not Reported	Not Reported	Resistant	Not Reported	Resistant	Resistant	Resistant	Not Reported	Not Reported	Susceptible	Susceptible	Susceptible	Not Reported	Resistant	Not Reported
MB7513	SAMN32977836	PRJNA924946	2019-01-06	5	Lymphoma/Myeloma	No	draft	B2	131	131	115	138977	317821	5231630	1	1	Cluster 3	Component 1	CTX-M-27	None	None	None	None	S83L/D87N	S80I/E84V	Susceptible	Resistant	Not Reported	Susceptible	Not Reported	Susceptible Dose Dependent	Not Reported	Not Reported	Resistant	Not Reported	Resistant	Resistant	Susceptible	Not Reported	Not Reported	Susceptible	Susceptible	Susceptible	Not Reported	Susceptible	Not Reported
MB7542	SAMN28174053	PRJNA836696	2019-01-10	5	Leukemia	Yes	complete	B2	131	131	4	5093976	5093976	5331778	1	1	Cluster 3	Component 1	CTX-M-27	None	None	TEM-1	None	S83L/D87N	S80I/E84V	Susceptible	Resistant	Not Reported	Resistant	Not Reported	Resistant	Not Reported	Not Reported	Resistant	Susceptible	Resistant	Resistant	Susceptible	Not Reported	Not Reported	Resistant	Intermediate	Intermediate	Susceptible	Susceptible	Not Reported
MB7775	SAMN32977839	PRJNA924946	2019-02-20	5	Stem Cell Transplant and Cellular Therapy	No	draft	B2	131	131	100	169684	331893	5351535	1	1	Cluster 2	Component 1	None	None	OXA-1	None	None	S83L/D87N	S80I/E84V	Susceptible	Resistant	Not Reported	Resistant	Not Reported	Resistant	Not Reported	Not Reported	Resistant	Not Reported	Resistant	Resistant	Resistant	Not Reported	Not Reported	Susceptible	Susceptible	Susceptible	Not Reported	Resistant	Not Reported
MB7982	SAMN32977842	PRJNA924946	2019-03-23	5	Leukemia	No	draft	B2	131	131	114	146377	427917	5448776	1	1	Cluster 2	Component 1	CTX-M-15	None	OXA-1	None	None	S83L/D87N	S80I/E84V	Susceptible	Resistant	Not Reported	Resistant	Not Reported	Resistant	Not Reported	Not Reported	Resistant	Not Reported	Resistant	Resistant	Resistant	Not Reported	Not Reported	Susceptible	Susceptible	Susceptible	Not Reported	Resistant	Not Reported
MB7979	SAMN32977841	PRJNA924946	2019-03-24	5	Thoracic Surgery	No	draft	B2	131	131	104	138977	400409	5341693	1	1	Cluster 2	Component 1	CTX-M-15	None	OXA-1	None	None	S83L/D87N	S80I/E84V	Susceptible	Resistant	Not Reported	Resistant	Not Reported	Resistant	Not Reported	Not Reported	Resistant	Not Reported	Resistant	Resistant	Susceptible	Not Reported	Not Reported	Susceptible	Susceptible	Intermediate	Not Reported	Resistant	Not Reported
MB8045	SAMN32977844	PRJNA924946	2019-04-11	5	Physical Medicine and Rehabilitation	No	draft	B2	131	131	72	218905	544661	5149330	1	1	Cluster 3	Component 1	CTX-M-14	None	None	TEM-1	None	S83L/D87N	S80I/E84V	Susceptible	Resistant	Not Reported	Resistant	Not Reported	Resistant	Not Reported	Not Reported	Susceptible	Not Reported	Resistant	Resistant	Resistant	Not Reported	Not Reported	Susceptible	Susceptible	Susceptible	Not Reported	Intermediate	Not Reported
MB8236	SAMN28173988	PRJNA836696	2019-05-06	6	Stem Cell Transplant and Cellular Therapy	No	complete	B2	131	131	5	5211978	5211978	5494413	1	1	Cluster 2	Component 1	CTX-M-15	None	OXA-1	TEM-1	None	S83L/D87N	S80I/E84V	Susceptible	Resistant	Not Reported	Resistant	Not Reported	Resistant	Not Reported	Not Reported	Resistant	Not Reported	Resistant	Resistant	Not Reported	Not Reported	Not Reported	Not Reported	Resistant	Resistant	Not Reported	Resistant	Not Reported
MB8332	SAMN32977851	PRJNA924946	2019-05-25	6	Lymphoma/Myeloma	No	draft	B2	131	131	101	160203	469808	5350742	1	1	Cluster 2	Component 1	CTX-M-15	None	OXA-1	TEM-1	None	S83L/D87N	S80I/E84V	Susceptible	Resistant	Not Reported	Resistant	Not Reported	Resistant	Not Reported	Not Reported	Resistant	Not Reported	Resistant	Resistant	Resistant	Not Reported	Not Reported	Susceptible	Susceptible	Intermediate	Not Reported	Resistant	Not Reported
MB8364	SAMN32977852	PRJNA924946	2019-05-28	6	Unreported	No	draft	B2	131	131	100	165018	390998	5255327	1	1	Cluster 2	Component 1	CTX-M-15	None	OXA-1	None	None	S83L/D87N	S80I/E84V	Susceptible	Resistant	Not Reported	Resistant	Not Reported	Resistant	Not Reported	Not Reported	Resistant	Not Reported	Resistant	Resistant	Susceptible	Not Reported	Not Reported	Susceptible	Susceptible	Susceptible	Not Reported	Resistant	Not Reported
MB8413	SAMN28174077	PRJNA836696	2019-06-02	6	Stem Cell Transplant and Cellular Therapy	No	complete	B2	131	131	2	5341056	5341056	5466654	1	1	Cluster 2	Component 1	None	None	OXA-1	None	None	S83L/D87N	S80I/E84V	Resistant	Susceptible	Not Reported	Resistant	Not Reported	Resistant	Not Reported	Not Reported	Susceptible	Susceptible	Susceptible	Resistant	Resistant	Susceptible	Not Reported	Susceptible	Resistant	Resistant	Susceptible	Resistant	Not Reported
MB8405	SAMN32977854	PRJNA924946	2019-06-04	6	Physical Medicine and Rehabilitation	No	draft	B2	131	131	147	165103	430414	5362824	1	1	Cluster 2	Component 1	CTX-M-15	None	OXA-1	None	None	S83L/D87N	S80I/E84V	Susceptible	Resistant	Not Reported	Resistant	Not Reported	Resistant	Not Reported	Not Reported	Resistant	Not Reported	Resistant	Resistant	Susceptible	Not Reported	Not Reported	Susceptible	Susceptible	Resistant	Not Reported	Resistant	Not Reported
MB8420	SAMN32977855	PRJNA924946	2019-06-06	6	Leukemia	No	draft	B2	131	131	102	172377	469808	5221624	1	1	Cluster 2	Component 1	CTX-M-15	None	OXA-1	None	None	S83L/D87N	S80I/E84V	Susceptible	Resistant	Not Reported	Resistant	Not Reported	Resistant	Not Reported	Not Reported	Resistant	Not Reported	Resistant	Resistant	Resistant	Not Reported	Not Reported	Susceptible	Susceptible	Susceptible	Not Reported	Resistant	Not Reported
MB8435	SAMN32977856	PRJNA924946	2019-06-07	6	Unreported	No	draft	B2	131	131	106	180948	348268	5278872	1	1	Cluster 2	Component 1	CTX-M-15	None	OXA-1	None	None	S83L/D87N	S80I/E84V	Susceptible	Resistant	Not Reported	Resistant	Not Reported	Resistant	Not Reported	Not Reported	Resistant	Not Reported	Resistant	Resistant	Resistant	Not Reported	Not Reported	Susceptible	Susceptible	Susceptible	Not Reported	Resistant	Not Reported
MB8558	SAMN32977857	PRJNA924946	2019-06-22	6	Leukemia	Yes	draft	B2	131	131	127	144161	435395	5315664	1	1	Cluster 3	Component 1	CTX-M-15	None	None	None	None	S83L/D87N	S80I/E84V	Susceptible	Resistant	Not Reported	Resistant	Not Reported	Resistant	Not Reported	Not Reported	Resistant	Not Reported	Resistant	Resistant	Not Reported	Not Reported	Not Reported	Susceptible	Susceptible	Susceptible	Not Reported	Susceptible	Not Reported
MB8621	SAMN32977859	PRJNA924946	2019-07-05	6	GYN Oncology	No	draft	B2	131	131	80	175048	468865	5153726	1	1	Cluster 3	Component 1	CTX-M-15	None	None	None	None	S83L/D87N	S80I/E84V	Susceptible	Resistant	Not Reported	Resistant	Not Reported	Resistant	Not Reported	Not Reported	Resistant	Not Reported	Resistant	Resistant	Not Reported	Not Reported	Not Reported	Susceptible	Susceptible	Susceptible	Not Reported	Susceptible	Not Reported
MB8680	SAMN32977860	PRJNA924946	2019-07-09	6	Urology	No	draft	B2	131	131	107	136651	371362	5203895	1	1	Cluster 3	Component 1	CTX-M-14	None	None	TEM-1	None	S83L/D87N	S80I/E84V	Susceptible	Resistant	Resistant	Resistant	Intermediate	Resistant	Resistant	Not Reported	Susceptible	Not Reported	Resistant	Resistant	Resistant	Susceptible	Resistant	Susceptible	Susceptible	Susceptible	Not Reported	Intermediate	Resistant
MB8829	SAMN32977868	PRJNA924946	2019-08-07	6	Leukemia	No	draft	B2	131	131	85	180948	309255	5099344	1	1	Cluster 2	Component 1	CTX-M-15	None	OXA-1	None	None	S83L/D87N	S80I/E84V	Susceptible	Resistant	Resistant	Resistant	Resistant	Susceptible Dose Dependent	Resistant	Resistant	Resistant	Susceptible	Resistant	Resistant	Resistant	Susceptible	Resistant	Susceptible	Susceptible	Resistant	Not Reported	Resistant	Susceptible
MB8816	SAMN32977866	PRJNA924946	2019-08-08	6	Leukemia	No	draft	B2	131	131	95	186090	436049	5298310	1	1	Cluster 2	Component 1	CTX-M-15	None	OXA-1	None	None	S83L/D87N	S80I/E84V	Susceptible	Resistant	Resistant	Resistant	Intermediate	Susceptible	Resistant	Resistant	Resistant	Not Reported	Resistant	Resistant	Resistant	Susceptible	Resistant	Susceptible	Susceptible	Susceptible	Not Reported	Resistant	Susceptible
MB8840	SAMN32977870	PRJNA924946	2019-08-09	6	Lymphoma/Myeloma	No	draft	B2	131	131	107	170093	406465	5055991	1	2	Cluster 9	Component 1	CTX-M-15	None	None	TEM-1	None	S83L/D87N	S80I/E84V	Susceptible	Resistant	Not Reported	Resistant	Not Reported	Resistant	Not Reported	Not Reported	Resistant	Not Reported	Resistant	Resistant	Not Reported	Not Reported	Not Reported	Susceptible	Susceptible	Susceptible	Not Reported	Susceptible	Not Reported
MB8843	SAMN32977871	PRJNA924946	2019-08-09	6	Unreported	No	draft	B2	131	131	109	158902	300020	5331657	1	1	Cluster 2	Component 1	CTX-M-15	None	OXA-1	None	None	S83L/D87N	S80I/E84V	Susceptible	Resistant	Not Reported	Resistant	Not Reported	Resistant	Not Reported	Not Reported	Resistant	Not Reported	Resistant	Resistant	Not Reported	Not Reported	Not Reported	Susceptible	Susceptible	Susceptible	Not Reported	Resistant	Not Reported
MB8941	SAMN32977878	PRJNA924946	2019-09-04	6	Leukemia	No	draft	B2	131	131	97	186469	329025	5299509	1	1	Cluster 2	Component 1	CTX-M-15	None	OXA-1	None	None	S83L/D87N	S80I/E84V	Susceptible	Resistant	Not Reported	Resistant	Not Reported	Resistant	Not Reported	Not Reported	Resistant	Not Reported	Resistant	Resistant	Not Reported	Not Reported	Not Reported	Susceptible	Susceptible	Susceptible	Not Reported	Resistant	Not Reported
MB8979	SAMN32977880	PRJNA924946	2019-09-10	6	Stem Cell Transplant and Cellular Therapy	No	draft	B2	131	131	86	165107	417736	5157127	1	1	Cluster 3	Component 1	CTX-M-15	None	None	None	None	S83L/D87N	S80I/E84V	Susceptible	Susceptible	Not Reported	Susceptible	Not Reported	Susceptible	Not Reported	Not Reported	Susceptible	Not Reported	Resistant	Resistant	Not Reported	Not Reported	Not Reported	Susceptible	Susceptible	Susceptible	Not Reported	Susceptible	Not Reported
MB9043	SAMN32977881	PRJNA924946	2019-09-14	6	Leukemia	No	draft	B2	131	131	84	159683	367366	4951800	1	2	Cluster 9	Component 1	Multiple	None	None	None	None	S83L/D87N	S80I/E84V	Susceptible	Intermediate	Not Reported	Susceptible	Not Reported	Susceptible	Not Reported	Not Reported	Resistant	Susceptible	Resistant	Resistant	Not Reported	Not Reported	Not Reported	Susceptible	Susceptible	Susceptible	Not Reported	Susceptible	Not Reported
MB9095	SAMN32977884	PRJNA924946	2019-09-28	6	Hospital Medicine - Other	No	draft	B2	131	131	70	153648	528919	4952738	1	3	Cluster 3	Component 1	CTX-M-15	None	None	TEM-1	None	S83L/D87	S80R/E84	Susceptible	Resistant	Resistant	Resistant	Susceptible	Resistant	Resistant	Resistant	Resistant	Not Reported	Resistant	Susceptible	Resistant	Susceptible	Susceptible	Susceptible	Susceptible	Susceptible	Not Reported	Intermediate	Susceptible
MB9090	SAMN32977883	PRJNA924946	2019-10-02	6	Lymphoma/Myeloma	No	draft	B2	131	131	104	123751	431258	5248908	1	1	Cluster 2	Component 1	CTX-M-15	None	None	None	None	S83L/D87N	S80I/E84V	Susceptible	Resistant	Not Reported	Resistant	Not Reported	Resistant	Not Reported	Not Reported	Resistant	Not Reported	Resistant	Resistant	Not Reported	Not Reported	Not Reported	Susceptible	Susceptible	Susceptible	Not Reported	Susceptible	Not Reported
MB9133	SAMN32977885	PRJNA924946	2019-10-07	6	Stem Cell Transplant and Cellular Therapy	No	draft	B2	131	131	83	127500	388668	5201195	1	1	Cluster 3	Component 1	CTX-M-15	None	None	None	None	S83L/D87N	S80I/E84V	Susceptible	Resistant	Not Reported	Resistant	Not Reported	Resistant	Not Reported	Not Reported	Resistant	Not Reported	Resistant	Resistant	Not Reported	Not Reported	Not Reported	Susceptible	Susceptible	Susceptible	Not Reported	Susceptible	Not Reported
MB9190	SAMN32977888	PRJNA924946	2019-10-17	6	Stem Cell Transplant and Cellular Therapy	No	draft	B2	131	131	104	173727	277721	5214598	1	1	Cluster 2	Component 1	CTX-M-15	None	OXA-1	None	None	S83L/D87N	S80I/E84V	Susceptible	Resistant	Not Reported	Resistant	Not Reported	Resistant	Not Reported	Not Reported	Resistant	Not Reported	Resistant	Resistant	Not Reported	Not Reported	Not Reported	Susceptible	Susceptible	Susceptible	Not Reported	Resistant	Not Reported
MB9230	SAMN32977890	PRJNA924946	2019-10-19	6	Leukemia	No	draft	B2	131	131	89	134836	355486	4905112	1	2	Cluster 9	Component 1	CTX-M-27	None	None	None	None	S83L/D87N	S80I/E84	Susceptible	Resistant	Not Reported	Intermediate	Not Reported	Resistant	Not Reported	Not Reported	Resistant	Not Reported	Resistant	Resistant	Not Reported	Not Reported	Not Reported	Susceptible	Susceptible	Susceptible	Not Reported	Susceptible	Not Reported
MB9366	SAMN28174099	PRJNA836696	2019-11-13	6	Leukemia	No	complete	B2	131	131	4	4999416	4999416	5179171	1	1	Cluster 3	Component 1	None	None	None	Other TEM	None	S83L/D87N	S80I/E84V	Susceptible	Resistant	Resistant	Resistant	Resistant	Resistant	Resistant	Resistant	Resistant	Susceptible	Resistant	Resistant	Susceptible	Intermediate	Resistant	Intermediate	Resistant	Resistant	Not Reported	Susceptible	Resistant
MB9461	SAMN32977894	PRJNA924946	2019-11-22	6	Leukemia	No	draft	B2	131	131	99	159480	278192	5326029	1	1	Cluster 2	Component 1	CTX-M-15	None	OXA-1	None	None	S83L/D87N	S80I/E84V	Susceptible	Resistant	Not Reported	Resistant	Not Reported	Resistant	Not Reported	Not Reported	Resistant	Not Reported	Resistant	Resistant	Not Reported	Not Reported	Not Reported	Susceptible	Susceptible	Susceptible	Not Reported	Resistant	Not Reported
MB9557	SAMN32977897	PRJNA924946	2019-12-10	6	Hospital Medicine - Other	No	draft	B2	131	131	120	163920	275977	5275867	1	1	Cluster 2	Component 1	CTX-M-15	None	OXA-1	None	None	S83L/D87N	S80I/E84V	Susceptible	Resistant	Not Reported	Resistant	Not Reported	Resistant	Not Reported	Not Reported	Resistant	Not Reported	Resistant	Resistant	Not Reported	Not Reported	Not Reported	Susceptible	Susceptible	Resistant	Not Reported	Resistant	Not Reported
MB9818	SAMN32977901	PRJNA924946	2020-01-28	7	Lymphoma/Myeloma	No	draft	B2	131	131	110	205344	390245	5128318	1	1	Cluster 3	Component 1	CTX-M-27	None	None	None	None	S83L/D87N	S80I/E84V	Susceptible	Resistant	Not Reported	Intermediate	Not Reported	Resistant	Not Reported	Not Reported	Resistant	Not Reported	Resistant	Resistant	Not Reported	Not Reported	Not Reported	Susceptible	Susceptible	Susceptible	Not Reported	Susceptible	Not Reported
MB9860	SAMN32977902	PRJNA924946	2020-02-07	7	Hospital Medicine - Other	No	draft	B2	131	131	88	120127	578881	5010302	1	1	Cluster 3	Component 1	CTX-M-27	None	None	None	None	S83L/D87N	S80I/E84V	Susceptible	Susceptible	Not Reported	Susceptible	Not Reported	Susceptible	Not Reported	Not Reported	Intermediate	Not Reported	Resistant	Resistant	Not Reported	Not Reported	Not Reported	Susceptible	Susceptible	Susceptible	Not Reported	Susceptible	Not Reported
MB9877	SAMN28174092	PRJNA836696	2020-02-13	7	Supportive Care	Yes	complete	B2	131	131	3	4793007	4793007	4950240	1	2	Cluster 9	Component 1	CTX-M-27	None	None	None	None	S83L/D87N	S80I/E84	Susceptible	Susceptible	Not Reported	Resistant	Not Reported	Resistant	Not Reported	Not Reported	Resistant	Susceptible	Resistant	Resistant	Not Reported	Not Reported	Not Reported	Resistant	Resistant	Resistant	Not Reported	Susceptible	Not Reported
MB10016	SAMN32977661	PRJNA924946	2020-03-03	7	Urology	No	draft	B2	131	131	142	173853	390878	5203002	1	1	Cluster 3	Component 1	CTX-M-15	None	None	TEM-1	None	S83L/D87N	S80I/E84V	Susceptible	Resistant	Resistant	Intermediate	Susceptible	Susceptible	Resistant	Resistant	Intermediate	Not Reported	Resistant	Resistant	Susceptible	Susceptible	Resistant	Susceptible	Susceptible	Susceptible	Not Reported	Susceptible	Resistant
MB10029	SAMN32977662	PRJNA924946	2020-03-03	7	Stem Cell Transplant and Cellular Therapy	No	draft	B2	131	131	90	171303	394149	4826054	1	2	Cluster 9	Component 1	CTX-M-27	None	None	TEM-1	None	S83L/D87N	S80I/E84	Susceptible	Resistant	Not Reported	Resistant	Not Reported	Resistant	Not Reported	Not Reported	Resistant	Not Reported	Resistant	Resistant	Not Reported	Not Reported	Not Reported	Susceptible	Susceptible	Susceptible	Not Reported	Susceptible	Not Reported
MB10080	SAMN32977664	PRJNA924946	2020-03-10	7	Leukemia	No	draft	B2	131	131	83	158811	389593	5113611	1	1	Cluster 3	Component 1	CTX-M-27	None	None	None	None	S83L/D87N	S80I/E84V	Susceptible	Resistant	Not Reported	Susceptible	Not Reported	Resistant	Not Reported	Not Reported	Resistant	Not Reported	Resistant	Resistant	Not Reported	Not Reported	Not Reported	Susceptible	Susceptible	Susceptible	Not Reported	Susceptible	Not Reported
MB10186	SAMN32977667	PRJNA924946	2020-04-11	7	Leukemia	Yes	draft	B2	131	131	113	136827	424783	5144712	1	1	Cluster 3	Component 1	CTX-M-27	None	None	None	None	S83L/D87N	S80I/E84V	Susceptible	Resistant	Not Reported	Susceptible	Not Reported	Susceptible Dose Dependent	Not Reported	Not Reported	Resistant	Not Reported	Resistant	Resistant	Not Reported	Not Reported	Not Reported	Susceptible	Susceptible	Susceptible	Not Reported	Susceptible	Not Reported
MB10280	SAMN32977670	PRJNA924946	2020-05-01	7	Leukemia	No	draft	B2	131	131	108	158855	304547	5412363	1	1	Cluster 2	Component 1	CTX-M-15	None	OXA-1	TEM-1	None	S83L/D87N	S80I/E84V	Susceptible	Susceptible	Not Reported	Resistant	Not Reported	Susceptible	Not Reported	Not Reported	Susceptible	Not Reported	Resistant	Resistant	Not Reported	Not Reported	Not Reported	Susceptible	Susceptible	Susceptible	Not Reported	Intermediate	Not Reported
MB10327	SAMN32977671	PRJNA924946	2020-05-10	7	Leukemia	No	draft	B2	131	131	93	139015	393369	5109009	1	1	Cluster 3	Component 1	Other ESBL	None	None	None	None	S83L/D87N	S80I/E84V	Susceptible	Resistant	Resistant	Resistant	Intermediate	Susceptible Dose Dependent	Resistant	Resistant	Resistant	Not Reported	Resistant	Resistant	Resistant	Susceptible	Resistant	Susceptible	Susceptible	Susceptible	Not Reported	Intermediate	Resistant
MB10780	SAMN32977674	PRJNA924946	2020-08-02	7	Leukemia	No	draft	B2	131	131	100	186389	396518	5299742	1	1	Cluster 3	Component 1	CTX-M-14	None	None	TEM-1	None	S83L/D87N	S80I/E84V	Susceptible	Resistant	Not Reported	Resistant	Not Reported	Resistant	Not Reported	Not Reported	Susceptible	Not Reported	Resistant	Resistant	Not Reported	Not Reported	Not Reported	Susceptible	Susceptible	Susceptible	Not Reported	Intermediate	Not Reported
MB10794	SAMN32977675	PRJNA924946	2020-08-12	7	Supportive Care	No	draft	B2	131	131	81	185404	472786	5102958	1	1	Cluster 3	Component 1	Other ESBL	None	None	TEM-1	None	S83L/D87N	S80I/E84V	Susceptible	Resistant	Not Reported	Resistant	Not Reported	Resistant	Not Reported	Not Reported	Intermediate	Not Reported	Resistant	Resistant	Not Reported	Not Reported	Not Reported	Susceptible	Susceptible	Susceptible	Not Reported	Intermediate	Not Reported
MB11000	SAMN32977677	PRJNA924946	2020-09-13	7	Supportive Care	No	draft	B2	131	131	82	180407	421172	4889722	1	2	Cluster 9	Component 1	Other ESBL	None	None	None	None	S83L/D87N	S80I/E84V	Susceptible	Resistant	Not Reported	Resistant	Not Reported	Resistant	Not Reported	Not Reported	Resistant	Not Reported	Resistant	Resistant	Not Reported	Not Reported	Not Reported	Susceptible	Susceptible	Resistant	Not Reported	Resistant	Not Reported
MB11060	SAMN32977678	PRJNA924946	2020-10-02	7	Hospital Medicine - Other	No	draft	B2	131	131	94	158913	428323	5100578	1	1	Cluster 3	Component 1	CTX-M-27	None	None	TEM-1	None	S83L/D87N	S80I/E84V	Susceptible	Resistant	Not Reported	Resistant	Not Reported	Susceptible Dose Dependent	Not Reported	Not Reported	Resistant	Not Reported	Resistant	Resistant	Not Reported	Not Reported	Not Reported	Susceptible	Susceptible	Susceptible	Not Reported	Susceptible	Not Reported
MB11180	SAMN32977681	PRJNA924946	2020-10-23	7	Supportive Care	No	draft	B2	131	131	88	186389	401910	4981472	1	2	Cluster 9	Component 1	CTX-M-15	None	None	None	None	S83L/D87	S80I/E84V	Susceptible	Resistant	Not Reported	Resistant	Not Reported	Resistant	Not Reported	Not Reported	Not Reported	Not Reported	Resistant	Resistant	Not Reported	Not Reported	Not Reported	Susceptible	Susceptible	Susceptible	Not Reported	Susceptible	Not Reported
MB11284	SAMN32977685	PRJNA924946	2020-11-07	7	Hospital Medicine - Other	Yes	draft	B2	131	131	100	173669	428438	5102720	1	1	Cluster 3	Component 1	CTX-M-27	None	None	TEM-1	None	S83L/D87N	S80I/E84V	Susceptible	Resistant	Not Reported	Resistant	Not Reported	Resistant	Not Reported	Not Reported	Not Reported	Not Reported	Resistant	Resistant	Not Reported	Not Reported	Not Reported	Susceptible	Susceptible	Susceptible	Not Reported	Susceptible	Not Reported
MB11353	SAMN32977689	PRJNA924946	2020-11-27	7	Physical Medicine and Rehabilitation	No	draft	B2	131	131	96	138977	457873	5294050	1	1	Cluster 3	Component 1	CTX-M-15	None	OXA-1	None	None	S83L/D87N	S80I/E84V	Susceptible	Resistant	Not Reported	Resistant	Not Reported	Resistant	Not Reported	Not Reported	Not Reported	Not Reported	Resistant	Resistant	Not Reported	Not Reported	Not Reported	Susceptible	Susceptible	Resistant	Not Reported	Resistant	Not Reported
MB11385	SAMN32977691	PRJNA924946	2020-11-30	7	Stem Cell Transplant and Cellular Therapy	No	draft	B2	131	131	150	122106	277721	5253645	1	1	Cluster 2	Component 1	CTX-M-15	None	OXA-1	None	None	S83L/D87N	S80I/E84V	Intermediate	Resistant	Not Reported	Resistant	Not Reported	Resistant	Not Reported	Not Reported	Not Reported	Susceptible	Resistant	Resistant	Not Reported	Susceptible	Not Reported	Susceptible	Resistant	Resistant	Not Reported	Resistant	Not Reported
MB7413	SAMN32977835	PRJNA924946	2018-12-18	4	Hospital Medicine - Other	No	draft	B1	155	155	152	119007	440847	5363183	3	8	Cluster 6	Component 46	CTX-M-14	None	None	Other TEM	None	S83L/D87N	S80I/E84	Susceptible	Susceptible	Not Reported	Intermediate	Not Reported	Susceptible	Not Reported	Not Reported	Susceptible	Not Reported	Resistant	Resistant	Susceptible	Not Reported	Not Reported	Susceptible	Susceptible	Susceptible	Not Reported	Susceptible	Not Reported
MB9029	SAMN28174012	PRJNA836696	2019-09-20	6	Physical Medicine and Rehabilitation	No	complete	B1	155	155	4	4774808	4774808	5010740	3	8	Cluster 6	Component 46	CTX-M-55	CMY-2	None	None	None	S83L/D87N	S80I/E84	Susceptible	Resistant	Not Reported	Resistant	Not Reported	Resistant	Not Reported	Not Reported	Resistant	Susceptible	Resistant	Resistant	Not Reported	Not Reported	Not Reported	Resistant	Resistant	Resistant	Not Reported	Intermediate	Not Reported
MB2729	SAMN32977714	PRJNA924946	2016-10-10	2	Stem Cell Transplant and Cellular Therapy	No	draft	B1	156	156	85	128058	271785	4878656	3	11	Cluster 6	Component 46	None	CMY-2	None	TEM-1	None	S83L/D87Y	S80I/E84	Susceptible	Resistant	Resistant	Resistant	Resistant	Susceptible	Resistant	Resistant	Resistant	Not Reported	Resistant	Resistant	Susceptible	Susceptible	Resistant	Susceptible	Susceptible	Resistant	Not Reported	Susceptible	Susceptible
MB6420	SAMN28174042	PRJNA836696	2018-09-07	4	Supportive Care	Yes	complete	B1	156	156	3	4840778	4840778	4929699	3	11	Cluster 6	Component 46	None	None	None	TEM-1	None	S83L/D87N	S80I/E84G	Susceptible	Susceptible	Not Reported	Resistant	Not Reported	Resistant	Not Reported	Not Reported	Resistant	Resistant	Susceptible	Resistant	Resistant	Not Reported	Not Reported	Resistant	Resistant	Resistant	Susceptible	Resistant	Not Reported
MB8108	SAMN32977845	PRJNA924946	2019-04-15	5	Stem Cell Transplant and Cellular Therapy	No	draft	B1	156	156	79	179841	450765	4896518	3	11	Cluster 6	Component 46	CTX-M-15	None	None	TEM-1	None	S83L/D87N	S80/E84K	Susceptible	Resistant	Not Reported	Resistant	Not Reported	Resistant	Not Reported	Not Reported	Resistant	Not Reported	Resistant	Resistant	Susceptible	Not Reported	Not Reported	Susceptible	Susceptible	Resistant	Not Reported	Susceptible	Not Reported
MB6828	SAMN32977814	PRJNA924946	2018-10-16	4	Urology	No	draft	B1	469	162	89	256860	525834	5070443	3	12	Cluster 6	Component 46	CTX-M-55	None	None	None	None	S83L/D87N	S80I/E84	Resistant	Intermediate	Not Reported	Resistant	Not Reported	Susceptible Dose Dependent	Not Reported	Not Reported	Intermediate	Not Reported	Resistant	Resistant	Resistant	Not Reported	Not Reported	Susceptible	Susceptible	Susceptible	Not Reported	Resistant	Not Reported
MB8724	SAMN32977861	PRJNA924946	2019-07-21	6	Leukemia	Yes	draft	B1	469	162	101	101239	394024	5026195	3	12	Cluster 6	Component 46	CTX-M-55	None	None	None	None	S83L/D87N	S80I/E84	Susceptible	Resistant	Not Reported	Resistant	Not Reported	Resistant	Not Reported	Not Reported	Resistant	Not Reported	Resistant	Resistant	Not Reported	Susceptible	Not Reported	Susceptible	Susceptible	Susceptible	Not Reported	Intermediate	Not Reported
MB9135	SAMN32977886	PRJNA924946	2019-10-05	6	Leukemia	No	draft	B1	469	162	70	203710	634655	5018458	3	12	Cluster 6	Component 46	CTX-M-14	None	None	None	None	S83L/D87N	S80I/E84	Susceptible	Susceptible	Not Reported	Resistant	Not Reported	Susceptible	Not Reported	Not Reported	Intermediate	Not Reported	Resistant	Resistant	Not Reported	Not Reported	Not Reported	Susceptible	Susceptible	Susceptible	Not Reported	Susceptible	Not Reported
MB9392	SAMN28174034	PRJNA836696	2019-11-18	6	GU Oncology	No	draft	B1	469	162	94	170085	402968	4876312	3	12	Cluster 6	Component 46	CTX-M-15	None	None	TEM-1	None	S83/D87	S80/E84	Susceptible	Not Reported	Not Reported	Not Reported	Intermediate	Resistant	Not Reported	Not Reported	Not Reported	Not Reported	Not Reported	Susceptible	Not Reported	Susceptible	Not Reported	Susceptible	Intermediate	Resistant	Not Reported	Susceptible	Resistant
MB2533	SAMN32977703	PRJNA924946	2016-08-20	2	Leukemia	Yes	draft	A	10	167	100	106345	263537	4739920	5	16	Cluster 1	Component 46	CTX-M-27	None	None	None	None	S83L/D87N	S80I/E84	Susceptible	Resistant	Resistant	Resistant	Intermediate	Resistant	Resistant	Resistant	Resistant	Not Reported	Resistant	Resistant	Susceptible	Susceptible	Resistant	Susceptible	Susceptible	Intermediate	Not Reported	Susceptible	Resistant
MB2736	SAMN32977715	PRJNA924946	2016-10-07	2	Lymphoma/Myeloma	No	draft	A	10	167	128	88273	255465	5025880	5	16	Cluster 1	Component 46	CTX-M-27	None	None	Other TEM	None	S83L/D87N	S80I/E84	Susceptible	Susceptible	Resistant	Resistant	Intermediate	Susceptible	Resistant	Resistant	Resistant	Not Reported	Resistant	Resistant	Susceptible	Susceptible	Resistant	Susceptible	Susceptible	Susceptible	Not Reported	Susceptible	Resistant
MB2791	SAMN28174017	PRJNA836696	2016-10-27	2	Leukemia	No	complete	A	10	167	6	4896043	4896043	5166096	5	16	Cluster 1	Component 46	None	CMY-42	None	None	None	S83L/D87N	S80I/E84G	Susceptible	Resistant	Resistant	Resistant	Resistant	Resistant	Resistant	Resistant	Resistant	Not Reported	Resistant	Resistant	Resistant	Intermediate	Resistant	Susceptible	Resistant	Resistant	Not Reported	Intermediate	Resistant
MB2897A	SAMN28174018	PRJNA836696	2016-11-15	2	Leukemia	Yes	draft	A	10	167	164	118290	283416	5027864	5	16	Cluster 1	Component 46	None	CMY-42	None	None	None	S83L/D87N	S80I/E84G	Susceptible	Resistant	Resistant	Resistant	Resistant	Susceptible Dose Dependent	Resistant	Resistant	Resistant	Not Reported	Resistant	Resistant	Resistant	Susceptible	Resistant	Susceptible	Susceptible	Resistant	Not Reported	Resistant	Resistant
MB7760	SAMN32977838	PRJNA924946	2019-02-16	5	Orthopaedics	No	draft	A	10	167	192	73666	207295	5120929	5	16	Cluster 1	Component 46	CTX-M-55	Other CMY	None	Other TEM	None	S83L/D87N	S80I/E84G	Susceptible	Resistant	Not Reported	Resistant	Not Reported	Resistant	Not Reported	Not Reported	Resistant	Not Reported	Resistant	Resistant	Resistant	Not Reported	Not Reported	Susceptible	Susceptible	Resistant	Not Reported	Susceptible	Not Reported
MB8775	SAMN32977864	PRJNA924946	2019-07-29	6	Leukemia	No	complete	A	10	167	5	4755646	4755646	5000996	5	16	Cluster 1	Component 46	CTX-M-55	None	None	None	None	S83L/D87N	S80I/E84	Resistant	Resistant	Not Reported	Resistant	Not Reported	Resistant	Not Reported	Not Reported	Resistant	Not Reported	Resistant	Resistant	Not Reported	Not Reported	Not Reported	Susceptible	Susceptible	Susceptible	Not Reported	Resistant	Not Reported
MB8814	SAMN32977865	PRJNA924946	2019-08-05	6	Stem Cell Transplant and Cellular Therapy	No	draft	A	10	167	364	73232	347179	5167316	5	16	Cluster 1	Component 46	CTX-M-15	None	None	None	None	S83L/D87N	S80I/E84	Susceptible	Resistant	Resistant	Resistant	Intermediate	Resistant	Resistant	Resistant	Resistant	Not Reported	Resistant	Resistant	Susceptible	Susceptible	Resistant	Susceptible	Susceptible	Resistant	Not Reported	Susceptible	Resistant
MB9081	SAMN28174088	PRJNA836696	2019-09-25	6	Unreported	No	complete	A	10	167	4	4741019	4741019	4891501	5	16	Cluster 1	Component 46	CTX-M-15	None	OXA-1	None	NDM-5	S83L/D87N	S80I/E84	Susceptible	Resistant	Not Reported	Resistant	Not Reported	Resistant	Not Reported	Not Reported	Resistant	Resistant	Resistant	Resistant	Not Reported	Intermediate	Not Reported	Intermediate	Resistant	Resistant	Susceptible	Resistant	Not Reported
MB9245	SAMN28174089	PRJNA836696	2019-10-22	6	Leukemia	No	complete	A	10	167	4	5001433	5001433	5192842	5	16	Cluster 1	Component 46	CTX-M-15	None	OXA-1	TEM-1	NDM-5	S83L/D87N	S80I/E84	Resistant	Resistant	Not Reported	Resistant	Not Reported	Resistant	Not Reported	Not Reported	Resistant	Resistant	Resistant	Resistant	Not Reported	Not Reported	Not Reported	Resistant	Resistant	Resistant	Susceptible	Resistant	Not Reported
MB9541	SAMN32977896	PRJNA924946	2019-12-11	6	Stem Cell Transplant and Cellular Therapy	Yes	draft	A	10	167	144	88273	268472	4845659	5	16	Cluster 1	Component 46	CTX-M-55	None	None	TEM-1	None	S83L/D87N	S80I/E84	Susceptible	Resistant	Not Reported	Resistant	Not Reported	Resistant	Not Reported	Not Reported	Resistant	Not Reported	Resistant	Resistant	Not Reported	Not Reported	Not Reported	Susceptible	Susceptible	Susceptible	Not Reported	Resistant	Not Reported
MB9772	SAMN32977900	PRJNA924946	2020-01-23	7	Stem Cell Transplant and Cellular Therapy	No	draft	A	10	167	121	92239	263135	4745056	5	16	Cluster 1	Component 46	None	None	OXA-1	TEM-1	None	S83L/D87N	S80I/E84	Resistant	Susceptible	Not Reported	Resistant	Not Reported	Resistant	Not Reported	Not Reported	Susceptible	Not Reported	Susceptible	Resistant	Not Reported	Not Reported	Not Reported	Susceptible	Susceptible	Resistant	Not Reported	Resistant	Not Reported
MB4926	SAMN32977769	PRJNA924946	2018-01-03	3	Leukemia	No	complete	B1	NA	196	57	180980	796450	4918256	3	8	Cluster 6	Component 46	None	CMY-2	None	None	None	S83/D87	S80/E84	Susceptible	Resistant	Resistant	Resistant	Resistant	Susceptible	Intermediate	Resistant	Resistant	Not Reported	Resistant	Susceptible	Susceptible	Susceptible	Susceptible	Susceptible	Susceptible	Intermediate	Not Reported	Susceptible	Susceptible
MB7209	SAMN32977828	PRJNA924946	2018-12-02	4	Stem Cell Transplant and Cellular Therapy	No	draft	A	206	206	114	103996	533899	4814708	5	20	Cluster 1	Component 46	CTX-M-27	None	None	TEM-1	None	S83L/D87N	S80I/E84G	Susceptible	Resistant	Not Reported	Resistant	Not Reported	Susceptible	Not Reported	Not Reported	Resistant	Not Reported	Resistant	Resistant	Susceptible	Not Reported	Not Reported	Susceptible	Susceptible	Susceptible	Not Reported	Susceptible	Not Reported
MB2398	SAMN32977698	PRJNA924946	2016-07-12	2	Stem Cell Transplant and Cellular Therapy	No	draft	B1	NA	224	72	203729	568756	4915179	3	9	Cluster 6	Component 46	CTX-M-15	None	None	None	None	S83L/D87N	S80I/E84	Susceptible	Resistant	Resistant	Resistant	Susceptible	Resistant	Resistant	Resistant	Resistant	Not Reported	Resistant	Resistant	Susceptible	Susceptible	Resistant	Susceptible	Susceptible	Susceptible	Not Reported	Susceptible	Susceptible
MB6125	SAMN32977796	PRJNA924946	2018-08-13	4	Hospital Medicine - Other	No	draft	B1	NA	224	128	203707	622512	5144445	3	9	Cluster 6	Component 46	None	CMY-42	None	TEM-1	NDM-5	S83L/D87N	S80I/E84	Susceptible	Resistant	Not Reported	Resistant	Not Reported	Resistant	Not Reported	Not Reported	Resistant	Not Reported	Resistant	Resistant	Intermediate	Not Reported	Not Reported	Susceptible	Susceptible	Resistant	Not Reported	Intermediate	Not Reported
MB7206	SAMN28174056	PRJNA836696	2018-11-29	4	Leukemia	No	complete	B1	NA	224	2	4891751	4891751	4990445	3	9	Cluster 6	Component 46	Other ESBL	None	None	None	None	S83L/D87N	S80I/E84	Susceptible	Resistant	Not Reported	Resistant	Not Reported	Resistant	Not Reported	Not Reported	Resistant	Susceptible	Resistant	Resistant	Resistant	Susceptible	Not Reported	Susceptible	Resistant	Susceptible	Not Reported	Intermediate	Not Reported
MB7563	SAMN28174057	PRJNA836696	2019-01-13	5	Leukemia	Yes	draft	B1	224	224	83	199081	513304	4910222	3	9	Cluster 6	Component 46	Other ESBL	None	None	None	None	S83L/D87N	S80I/E84	Susceptible	Resistant	Not Reported	Resistant	Not Reported	Resistant	Not Reported	Not Reported	Intermediate	Not Reported	Resistant	Resistant	Resistant	Not Reported	Not Reported	Susceptible	Susceptible	Susceptible	Not Reported	Susceptible	Not Reported
MB10653	SAMN32977673	PRJNA924946	2020-07-16	7	Leukemia	No	draft	B1	NA	224	94	190573	554143	4913671	3	9	Cluster 6	Component 46	CTX-M-15	None	None	None	None	S83L/D87N	S80I/E84	Susceptible	Resistant	Resistant	Resistant	Susceptible	Intermediate	Resistant	Resistant	Resistant	Not Reported	Resistant	Resistant	Susceptible	Susceptible	Resistant	Susceptible	Susceptible	Susceptible	Not Reported	Susceptible	Susceptible
MB11352	SAMN32977688	PRJNA924946	2020-11-29	7	Leukemia	No	draft	B1	NA	224	79	210025	649071	4986491	3	9	Cluster 6	Component 46	CTX-M-55	None	None	None	None	S83L/D87N	S80I/E84	Susceptible	Resistant	Resistant	Susceptible	Susceptible	Resistant	Resistant	Resistant	Susceptible	Not Reported	Resistant	Resistant	Susceptible	Susceptible	Resistant	Susceptible	Susceptible	Susceptible	Not Reported	Susceptible	Resistant
MB5198	SAMN32977776	PRJNA924946	2018-02-28	3	Leukemia	No	draft	F	354	354	52	242761	532031	4967821	6	24	Cluster 4	Component 2	None	CMY-2	None	None	None	S83L/D87N	S80I/E84G	Susceptible	Resistant	Not Reported	Resistant	Not Reported	Susceptible	Not Reported	Not Reported	Resistant	Not Reported	Resistant	Resistant	Susceptible	Not Reported	Not Reported	Susceptible	Susceptible	Susceptible	Not Reported	Susceptible	Not Reported
MB10113	SAMN32977665	PRJNA924946	2020-04-06	7	Leukemia	No	draft	B1	101	359	401	51022	222707	5711975	3	8	Cluster 10	Component 46	Multiple	CMY-2	None	TEM-1	None	S83L/D87N	S80I/E84	Susceptible	Intermediate	Not Reported	Resistant	Not Reported	Resistant	Not Reported	Not Reported	Resistant	Not Reported	Resistant	Resistant	Not Reported	Not Reported	Not Reported	Susceptible	Susceptible	Susceptible	Not Reported	Intermediate	Not Reported
MB2263	SAMN32977697	PRJNA924946	2016-05-30	1	Leukemia	No	draft	A	NA	361	124	101946	243125	5114780	5	17	Cluster 1	Component 46	CTX-M-15	None	Other OXA	None	None	S83L/D87N	S80I/E84	Intermediate	Resistant	Resistant	Resistant	Not Reported	Resistant	Resistant	Resistant	Resistant	Not Reported	Resistant	Resistant	Susceptible	Susceptible	Resistant	Susceptible	Susceptible	Intermediate	Susceptible	Resistant	Susceptible
MB2388	SAMN28174004	PRJNA836696	2016-07-11	2	Leukemia	No	draft	A	NA	361	112	87976	233998	4960100	5	17	Cluster 1	Component 46	CTX-M-15	None	None	None	None	S83L/D87N	S80I/E84G	Susceptible	Resistant	Resistant	Resistant	Intermediate	Resistant	Resistant	Resistant	Resistant	Not Reported	Resistant	Resistant	Susceptible	Susceptible	Resistant	Susceptible	Susceptible	Resistant	Not Reported	Susceptible	Susceptible
MB3362	SAMN28174001	PRJNA836696	2017-02-23	2	Lymphoma/Myeloma	No	complete	A	NA	361	6	4796534	4796534	5084854	5	17	Cluster 1	Component 46	CTX-M-15	None	OXA-1	None	None	S83L/D87N	S80I/E84	Susceptible	Resistant	Resistant	Resistant	Resistant	Resistant	Resistant	Resistant	Resistant	Not Reported	Resistant	Resistant	Susceptible	Susceptible	Resistant	Susceptible	Intermediate	Intermediate	Not Reported	Resistant	Resistant
MB6411	SAMN32977805	PRJNA924946	2018-09-08	4	Leukemia	No	draft	A	NA	361	107	93420	263699	4924727	5	17	Cluster 1	Component 46	CTX-M-55	None	None	TEM-1	None	S83L/D87N	S80I/E84G	Susceptible	Resistant	Resistant	Resistant	Intermediate	Resistant	Resistant	Not Reported	Resistant	Not Reported	Resistant	Resistant	Resistant	Susceptible	Resistant	Susceptible	Susceptible	Intermediate	Not Reported	Intermediate	Resistant
MB8866	SAMN28174079	PRJNA836696	2019-08-21	6	Leukemia	No	draft	A	NA	361	167	87932	242965	4968015	5	17	Cluster 1	Component 46	CTX-M-15	None	Other OXA	None	OXA-232	S83L/D87N	S80I/E84	Susceptible	Resistant	Resistant	Resistant	Resistant	Resistant	Resistant	Resistant	Resistant	Susceptible	Resistant	Resistant	Susceptible	Susceptible	Resistant	Intermediate	Resistant	Resistant	Not Reported	Susceptible	Susceptible
MB10936	SAMN32977676	PRJNA924946	2020-09-02	7	Supportive Care	No	draft	D	NA	362	103	162250	338091	5112384	7	25	Cluster 7	Component 2	CTX-M-55	None	None	TEM-1	None	S83/D87	S80/E84	Susceptible	Resistant	Not Reported	Resistant	Not Reported	Resistant	Not Reported	Not Reported	Resistant	Not Reported	Resistant	Susceptible	Not Reported	Not Reported	Not Reported	Susceptible	Susceptible	Susceptible	Not Reported	Susceptible	Not Reported
MB5170	SAMN32977774	PRJNA924946	2018-02-21	3	Hospital Medicine - Other	No	draft	C	23	367	74	175591	512812	5072946	3	10	Cluster 10	Component 46	None	CMY-2	None	None	None	S83/D87	S80/E84	Susceptible	Susceptible	Resistant	Resistant	Resistant	Susceptible	Resistant	Resistant	Resistant	Resistant	Resistant	Susceptible	Susceptible	Susceptible	Susceptible	Susceptible	Susceptible	Susceptible	Not Reported	Susceptible	Susceptible
MB2188	SAMN32977694	PRJNA924946	2016-05-18	1	GYN Oncology	No	draft	D	405	405	118	105263	379826	5202589	9	32	Cluster 5	Component 2	CTX-M-15	None	OXA-1	None	None	S83L/D87N	S80I/E84	Susceptible	Resistant	Resistant	Resistant	Not Reported	Resistant	Resistant	Resistant	Resistant	Not Reported	Resistant	Resistant	Susceptible	Susceptible	Resistant	Susceptible	Susceptible	Intermediate	Susceptible	Susceptible	Resistant
MB2577	SAMN32977704	PRJNA924946	2016-09-01	2	Stem Cell Transplant and Cellular Therapy	No	draft	D	405	405	133	90269	367198	5323551	9	33	Cluster 5	Component 2	CTX-M-15	None	Other OXA	TEM-1	None	S83L/D87N	S80I/E84	Susceptible	Resistant	Resistant	Resistant	Resistant	Susceptible Dose Dependent	Resistant	Resistant	Resistant	Not Reported	Resistant	Resistant	Susceptible	Susceptible	Resistant	Susceptible	Susceptible	Resistant	Not Reported	Susceptible	Resistant
MB2967A	SAMN28173995	PRJNA836696	2016-12-03	2	Leukemia	No	draft	D	405	405	133	97847	289753	5329218	9	33	Cluster 5	Component 2	CTX-M-15	None	OXA-1	None	None	S83L/D87N	S80I/E84	Susceptible	Resistant	Resistant	Resistant	Intermediate	Susceptible Dose Dependent	Resistant	Resistant	Resistant	Not Reported	Resistant	Resistant	Susceptible	Susceptible	Resistant	Susceptible	Susceptible	Susceptible	Not Reported	Resistant	Resistant
MB2976	SAMN32977725	PRJNA924946	2016-12-07	2	Leukemia	No	draft	D	405	405	148	104043	449783	5342996	9	34	Cluster 5	Component 2	CTX-M-15	None	OXA-1	None	None	S83L/D87N	S80I/E84	Susceptible	Resistant	Resistant	Resistant	Resistant	Resistant	Resistant	Resistant	Resistant	Not Reported	Resistant	Resistant	Resistant	Susceptible	Resistant	Susceptible	Susceptible	Susceptible	Not Reported	Resistant	Resistant
MB3176	SAMN28173996	PRJNA836696	2017-01-13	2	Leukemia	Yes	complete	D	405	405	4	5131607	5131607	5468527	9	33	Cluster 5	Component 2	CTX-M-15	None	OXA-1	None	None	S83L/D87N	S80I/E84	Susceptible	Resistant	Resistant	Resistant	Resistant	Resistant	Resistant	Resistant	Resistant	Not Reported	Resistant	Resistant	Susceptible	Susceptible	Resistant	Susceptible	Intermediate	Resistant	Not Reported	Resistant	Susceptible
MB4181	SAMN32977754	PRJNA924946	2017-09-04	3	Stem Cell Transplant and Cellular Therapy	No	draft	D	405	405	146	88390	319912	5306391	9	32	Cluster 5	Component 2	CTX-M-15	None	OXA-1	TEM-1	None	S83L/D87N	S80I/E84	Susceptible	Resistant	Resistant	Resistant	Intermediate	Resistant	Resistant	Resistant	Resistant	Not Reported	Resistant	Resistant	Resistant	Susceptible	Resistant	Susceptible	Susceptible	Intermediate	Susceptible	Intermediate	Resistant
MB4513	SAMN32977760	PRJNA924946	2017-10-16	3	Stem Cell Transplant and Cellular Therapy	No	draft	D	405	405	169	88390	449783	5407258	9	34	Cluster 5	Component 2	CTX-M-15	None	OXA-1	None	None	S83L/D87N	S80I/E84	Susceptible	Resistant	Resistant	Resistant	Resistant	Resistant	Resistant	Resistant	Resistant	Not Reported	Resistant	Resistant	Resistant	Susceptible	Resistant	Susceptible	Susceptible	Susceptible	Not Reported	Resistant	Resistant
MB5155	SAMN32977773	PRJNA924946	2018-02-22	3	Leukemia	No	draft	D	405	405	134	90181	339777	5062875	9	35	Cluster 5	Component 2	None	None	OXA-1	None	None	S83L/D87N	S80I/E84	Susceptible	Resistant	Resistant	Resistant	Susceptible	Susceptible Dose Dependent	Resistant	Resistant	Resistant	Not Reported	Resistant	Resistant	Susceptible	Susceptible	Resistant	Susceptible	Susceptible	Susceptible	Not Reported	Intermediate	Resistant
MB5286	SAMN32977778	PRJNA924946	2018-03-11	3	Leukemia	No	draft	D	405	405	136	108015	380765	5213770	9	35	Cluster 5	Component 2	Other ESBL	None	OXA-1	None	None	S83L/D87N	S80I/E84	Susceptible	Not Reported	Not Reported	Not Reported	Intermediate	Susceptible Dose Dependent	Not Reported	Not Reported	Not Reported	Not Reported	Not Reported	Resistant	Not Reported	Susceptible	Not Reported	Not Reported	Susceptible	Susceptible	Susceptible	Resistant	Resistant
MB5508	SAMN32977785	PRJNA924946	2018-04-30	3	Leukemia	No	draft	D	405	405	124	90255	379832	5191491	9	35	Cluster 5	Component 2	None	None	None	None	None	S83L/D87N	S80I/E84	Susceptible	Resistant	Resistant	Intermediate	Intermediate	Intermediate	Resistant	Resistant	Resistant	Resistant	Resistant	Resistant	Susceptible	Susceptible	Resistant	Susceptible	Susceptible	Susceptible	Not Reported	Susceptible	Susceptible
MB6066	SAMN28174010	PRJNA836696	2018-07-20	4	Supportive Care	No	complete	D	405	405	2	5195434	5195434	5347110	9	35	Cluster 5	Component 2	CTX-M-15	None	OXA-1	None	None	S83L/D87N	S80I/E84	Susceptible	Resistant	Resistant	Resistant	Resistant	Resistant	Resistant	Not Reported	Susceptible	Susceptible	Resistant	Resistant	Resistant	Susceptible	Resistant	Susceptible	Resistant	Resistant	Susceptible	Resistant	Resistant
MB6377	SAMN32977804	PRJNA924946	2018-08-31	4	Stem Cell Transplant and Cellular Therapy	No	draft	D	405	405	158	74942	353641	5257314	9	35	Cluster 5	Component 2	CTX-M-15	None	OXA-1	None	None	S83L/D87N	S80I/E84	Susceptible	Resistant	Not Reported	Resistant	Not Reported	Resistant	Not Reported	Not Reported	Resistant	Not Reported	Resistant	Resistant	Susceptible	Not Reported	Not Reported	Susceptible	Susceptible	Susceptible	Not Reported	Resistant	Not Reported
MB6960	SAMN32977817	PRJNA924946	2018-11-01	4	Leukemia	No	draft	D	405	405	136	87191	379250	5237689	9	35	Cluster 5	Component 2	CTX-M-15	None	None	None	None	S83L/D87N	S80I/E84	Susceptible	Resistant	Not Reported	Resistant	Not Reported	Resistant	Not Reported	Not Reported	Resistant	Not Reported	Resistant	Resistant	Susceptible	Not Reported	Not Reported	Susceptible	Susceptible	Susceptible	Not Reported	Susceptible	Not Reported
MB8217	SAMN32977847	PRJNA924946	2019-05-06	6	Sarcoma Medicine	No	draft	D	405	405	144	106393	536295	5242399	9	34	Cluster 5	Component 2	CTX-M-15	None	OXA-1	None	None	S83L/D87N	S80I/E84	Susceptible	Resistant	Not Reported	Resistant	Not Reported	Resistant	Not Reported	Not Reported	Resistant	Not Reported	Resistant	Resistant	Resistant	Not Reported	Not Reported	Susceptible	Susceptible	Susceptible	Not Reported	Resistant	Not Reported
MB8934	SAMN32977876	PRJNA924946	2019-09-01	6	ICT Phase 1	No	draft	D	405	405	130	105771	449513	5397689	9	34	Cluster 5	Component 2	CTX-M-15	None	OXA-1	None	None	S83L/D87N	S80I/E84	Susceptible	Resistant	Resistant	Resistant	Resistant	Intermediate	Resistant	Resistant	Resistant	Not Reported	Resistant	Resistant	Resistant	Susceptible	Resistant	Susceptible	Susceptible	Susceptible	Not Reported	Resistant	Resistant
MB9267	SAMN28174005	PRJNA836696	2019-10-28	6	Stem Cell Transplant and Cellular Therapy	Yes	draft	D	405	405	119	116374	371973	5268370	9	32	Cluster 5	Component 2	CTX-M-15	None	OXA-1	TEM-1	None	S83L/D87N	S80I/E84	Susceptible	Resistant	Resistant	Resistant	Resistant	Resistant	Resistant	Resistant	Resistant	Susceptible	Resistant	Resistant	Resistant	Susceptible	Resistant	Susceptible	Susceptible	Resistant	Susceptible	Resistant	Resistant
MB9796	SAMN28174090	PRJNA836696	2020-01-21	7	Leukemia	No	draft	D	405	405	127	92164	369900	5289055	9	32	Cluster 5	Component 2	CTX-M-15	None	OXA-1	TEM-1	None	S83L/D87N	S80I/E84	Susceptible	Resistant	Not Reported	Resistant	Not Reported	Resistant	Not Reported	Not Reported	Resistant	Susceptible	Resistant	Resistant	Not Reported	Not Reported	Not Reported	Susceptible	Susceptible	Resistant	Not Reported	Resistant	Not Reported
MB9880	SAMN28174091	PRJNA836696	2020-02-08	7	Leukemia	Yes	complete	D	405	405	6	5116939	5116939	5402248	9	32	Cluster 5	Component 2	CTX-M-15	None	OXA-1	TEM-1	None	S83L/D87N	S80I/E84	Susceptible	Resistant	Not Reported	Resistant	Not Reported	Resistant	Not Reported	Not Reported	Resistant	Susceptible	Resistant	Resistant	Not Reported	Not Reported	Not Reported	Resistant	Resistant	Resistant	Susceptible	Resistant	Resistant
MB11350	SAMN32977687	PRJNA924946	2020-11-25	7	Stem Cell Transplant and Cellular Therapy	No	draft	D	405	405	119	90181	452752	5339776	9	32	Cluster 5	Component 2	CTX-M-15	None	None	None	None	S83L/D87N	S80I/E84	Susceptible	Resistant	Not Reported	Resistant	Not Reported	Resistant	Not Reported	Not Reported	Not Reported	Not Reported	Resistant	Resistant	Not Reported	Not Reported	Not Reported	Susceptible	Susceptible	Resistant	Not Reported	Susceptible	Not Reported
MB2477	SAMN32977702	PRJNA924946	2016-08-03	2	Leukemia	No	draft	C	23	410	93	128045	304702	4844206	3	10	Cluster 10	Component 46	CTX-M-55	None	None	None	None	S83L/D87N	S80I/E84	Susceptible	Resistant	Resistant	Intermediate	Susceptible	Susceptible	Resistant	Resistant	Resistant	Not Reported	Resistant	Resistant	Resistant	Susceptible	Resistant	Susceptible	Susceptible	Susceptible	Not Reported	Intermediate	Susceptible
MB2589	SAMN28174022	PRJNA836696	2016-08-24	2	Leukemia	No	draft	C	23	410	78	152331	349205	5049782	3	10	Cluster 10	Component 46	None	CMY-2	None	None	None	S83L/D87N	S80I/E84	Susceptible	Susceptible	Resistant	Resistant	Resistant	Susceptible	Resistant	Resistant	Resistant	Not Reported	Resistant	Resistant	Susceptible	Susceptible	Resistant	Susceptible	Susceptible	Resistant	Not Reported	Susceptible	Resistant
MB2872	SAMN32977721	PRJNA924946	2016-11-04	2	Supportive Care	Yes	draft	C	23	410	86	161256	304702	4824422	3	10	Cluster 10	Component 46	CTX-M-55	None	None	None	None	S83L/D87N	S80I/E84	Susceptible	Resistant	Resistant	Intermediate	Susceptible	Intermediate	Resistant	Resistant	Resistant	Not Reported	Resistant	Resistant	Resistant	Susceptible	Resistant	Susceptible	Susceptible	Susceptible	Not Reported	Intermediate	Susceptible
MB7319	SAMN32977831	PRJNA924946	2018-12-10	4	Physical Medicine and Rehabilitation	No	draft	C	23	410	67	161255	314586	4822653	3	10	Cluster 10	Component 46	None	CMY-42	None	Other TEM	None	S83L/D87N	S80I/E84	Susceptible	Resistant	Not Reported	Resistant	Not Reported	Resistant	Not Reported	Not Reported	Resistant	Susceptible	Resistant	Resistant	Susceptible	Not Reported	Not Reported	Susceptible	Susceptible	Resistant	Not Reported	Susceptible	Not Reported
MB8865	SAMN32977875	PRJNA924946	2019-08-20	6	Stem Cell Transplant and Cellular Therapy	No	draft	C	23	410	90	127576	347949	5044748	3	10	Cluster 10	Component 46	CTX-M-15	None	OXA-1	None	None	S83L/D87N	S80I/E84	Susceptible	Resistant	Not Reported	Resistant	Not Reported	Resistant	Not Reported	Not Reported	Resistant	Not Reported	Resistant	Resistant	Not Reported	Not Reported	Not Reported	Susceptible	Susceptible	Susceptible	Not Reported	Resistant	Not Reported
MB9108	SAMN28174054	PRJNA836696	2019-09-28	6	Leukemia	No	complete	C	23	410	7	4828093	4828093	5125971	3	10	Cluster 10	Component 46	Multiple	None	OXA-1	TEM-1	None	S83L/D87N	S80I/E84	Susceptible	Resistant	Not Reported	Resistant	Not Reported	Resistant	Not Reported	Not Reported	Resistant	Susceptible	Resistant	Resistant	Not Reported	Susceptible	Not Reported	Susceptible	Intermediate	Resistant	Not Reported	Resistant	Not Reported
MB9314	SAMN32977891	PRJNA924946	2019-11-08	6	Leukemia	Yes	draft	C	23	410	88	127577	409024	4973670	3	10	Cluster 10	Component 46	CTX-M-15	CMY-42	OXA-1	None	None	S83L/D87N	S80I/E84	Susceptible	Resistant	Resistant	Resistant	Resistant	Resistant	Resistant	Resistant	Resistant	Not Reported	Resistant	Resistant	Resistant	Susceptible	Resistant	Susceptible	Susceptible	Resistant	Not Reported	Intermediate	Susceptible
MB2775	SAMN28174031	PRJNA836696	2016-10-22	2	Leukemia	No	draft	A	450	450	167	76518	222710	4987878	5	19	Cluster 1	Component 46	CTX-M-15	None	OXA-1	None	None	S83L/D87N	S80I/E84	Intermediate	Resistant	Resistant	Resistant	Resistant	Resistant	Resistant	Resistant	Resistant	Susceptible	Resistant	Resistant	Resistant	Susceptible	Resistant	Susceptible	Susceptible	Intermediate	Not Reported	Resistant	Resistant
MB2910	SAMN28174032	PRJNA836696	2016-11-20	2	Leukemia	Yes	complete	A	450	450	3	4852013	4852013	5156253	5	19	Cluster 1	Component 46	CTX-M-15	None	OXA-1	None	None	S83L/D87N	S80I/E84	Susceptible	Resistant	Resistant	Resistant	Resistant	Resistant	Resistant	Resistant	Resistant	Susceptible	Resistant	Resistant	Resistant	Intermediate	Resistant	Resistant	Not Reported	Resistant	Not Reported	Resistant	Resistant
MB5299	SAMN32977780	PRJNA924946	2018-03-19	3	Stem Cell Transplant and Cellular Therapy	No	draft	A	450	450	166	84976	222360	4866565	5	19	Cluster 1	Component 46	CTX-M-15	None	OXA-1	None	None	S83L/D87N	S80I/E84	Susceptible	Resistant	Resistant	Resistant	Intermediate	Susceptible Dose Dependent	Resistant	Resistant	Intermediate	Not Reported	Resistant	Resistant	Resistant	Susceptible	Resistant	Susceptible	Susceptible	Susceptible	Not Reported	Resistant	Resistant
MB2666	SAMN32977707	PRJNA924946	2016-09-20	2	Leukemia	No	complete	F	457	457	6	5010032	5010032	5249732	6	23	Cluster 4	Component 2	CTX-M-55	CMY-2	None	None	None	S83L/D87Y	S80I/E84	Susceptible	Resistant	Resistant	Intermediate	Susceptible	Susceptible Dose Dependent	Resistant	Resistant	Resistant	Not Reported	Resistant	Resistant	Resistant	Susceptible	Resistant	Susceptible	Susceptible	Susceptible	Not Reported	Intermediate	Resistant
MB2799	SAMN32977718	PRJNA924946	2016-10-28	2	Orthopaedics	No	draft	F	457	457	100	192881	354843	5213941	6	23	Cluster 4	Component 2	CTX-M-55	CMY-2	None	TEM-1	None	S83L/D87Y	S80I/E84	Susceptible	Not Reported	Not Reported	Not Reported	Resistant	Resistant	Not Reported	Not Reported	Not Reported	Not Reported	Not Reported	Resistant	Not Reported	Susceptible	Not Reported	Not Reported	Susceptible	Susceptible	Not Reported	Susceptible	Resistant
MB10634	SAMN32977672	PRJNA924946	2020-07-12	7	GU Oncology	No	draft	F	457	457	76	183281	382803	5015452	6	23	Cluster 4	Component 2	CTX-M-55	None	None	None	None	S83L/D87Y	S80I/E84	Susceptible	Resistant	Not Reported	Resistant	Not Reported	Resistant	Not Reported	Not Reported	Resistant	Susceptible	Resistant	Resistant	Not Reported	Susceptible	Not Reported	Susceptible	Resistant	Susceptible	Not Reported	Susceptible	Not Reported
MB9071	SAMN32977882	PRJNA924946	2019-09-29	6	Sarcoma Medicine	No	draft	G	501	501	117	119527	347784	5036409	7	27	Cluster 7	Component 2	CTX-M-15	None	None	None	None	S83L/D87N	S80I/E84G	Susceptible	Resistant	Not Reported	Resistant	Not Reported	Resistant	Not Reported	Not Reported	Resistant	Not Reported	Resistant	Resistant	Not Reported	Not Reported	Not Reported	Susceptible	Susceptible	Susceptible	Not Reported	Susceptible	Not Reported
MB2421	SAMN32977699	PRJNA924946	2016-07-19	2	Unreported	No	draft	A	10	617	125	93895	340289	4872345	5	18	Cluster 1	Component 46	CTX-M-15	None	OXA-1	None	None	S83L/D87N	S80I/E84	Susceptible	Resistant	Resistant	Resistant	Intermediate	Intermediate	Resistant	Resistant	Resistant	Not Reported	Resistant	Resistant	Resistant	Susceptible	Resistant	Susceptible	Susceptible	Intermediate	Not Reported	Resistant	Resistant
MB2771	SAMN32977717	PRJNA924946	2016-10-20	2	Sarcoma Medicine	No	draft	A	10	617	116	86377	311968	4861014	5	18	Cluster 1	Component 46	CTX-M-15	None	OXA-1	None	None	S83L/D87N	S80I/E84	Susceptible	Resistant	Resistant	Resistant	Resistant	Resistant	Resistant	Resistant	Resistant	Not Reported	Resistant	Resistant	Susceptible	Susceptible	Resistant	Susceptible	Susceptible	Resistant	Not Reported	Resistant	Resistant
MB5823	SAMN28173990	PRJNA836696	2018-06-18	3	Stem Cell Transplant and Cellular Therapy	No	complete	A	10	617	9	4926657	4926657	5226855	5	18	Cluster 1	Component 46	CTX-M-15	None	None	None	NDM-5	S83L/D87N	S80I/E84	Susceptible	Resistant	Not Reported	Resistant	Not Reported	Resistant	Not Reported	Not Reported	Resistant	Resistant	Resistant	Resistant	Susceptible	Not Reported	Not Reported	Resistant	Resistant	Resistant	Susceptible	Susceptible	Not Reported
MB5965	SAMN32977791	PRJNA924946	2018-07-17	4	Stem Cell Transplant and Cellular Therapy	No	draft	A	10	617	131	88273	233357	4818656	5	18	Cluster 1	Component 46	CTX-M-15	None	OXA-1	None	None	S83L/D87N	S80I/E84	Susceptible	Resistant	Not Reported	Resistant	Not Reported	Resistant	Not Reported	Not Reported	Resistant	Not Reported	Resistant	Resistant	Susceptible	Not Reported	Not Reported	Susceptible	Susceptible	Susceptible	Not Reported	Intermediate	Not Reported
MB9172	SAMN32977887	PRJNA924946	2019-10-13	6	Stem Cell Transplant and Cellular Therapy	No	draft	A	10	617	145	83309	312788	5051773	5	18	Cluster 1	Component 46	CTX-M-15	None	None	TEM-1	None	S83L/D87N	S80I/E84	Susceptible	Resistant	Not Reported	Resistant	Not Reported	Resistant	Not Reported	Not Reported	Resistant	Not Reported	Resistant	Resistant	Not Reported	Not Reported	Not Reported	Susceptible	Susceptible	Susceptible	Not Reported	Susceptible	Not Reported
MB2716	SAMN32977713	PRJNA924946	2016-09-27	2	Supportive Care	No	draft	F	648	648	113	122651	300610	5111170	8	29	Cluster 4	Component 2	CTX-M-15	None	OXA-1	TEM-1	None	S83L/D87N	S80I/E84	Susceptible	Resistant	Resistant	Resistant	Intermediate	Susceptible Dose Dependent	Resistant	Resistant	Resistant	Not Reported	Resistant	Resistant	Resistant	Susceptible	Resistant	Susceptible	Susceptible	Susceptible	Not Reported	Resistant	Resistant
MB3390	SAMN32977737	PRJNA924946	2017-03-06	2	Stem Cell Transplant and Cellular Therapy	No	draft	F	648	648	107	130686	526248	5429415	8	28	Cluster 4	Component 2	None	Other CMY	None	None	None	S83L/D87N	S80I/E84	Susceptible	Susceptible	Resistant	Intermediate	Intermediate	Susceptible	Resistant	Resistant	Resistant	Not Reported	Susceptible	Resistant	Resistant	Susceptible	Resistant	Susceptible	Susceptible	Susceptible	Not Reported	Susceptible	Resistant
MB3598	SAMN32977742	PRJNA924946	2017-04-27	2	Leukemia	No	draft	F	648	648	111	130658	370787	5320391	8	28	Cluster 4	Component 2	CTX-M-14	None	None	TEM-1	None	S83L/D87N	S80I/E84G	Susceptible	Resistant	Resistant	Resistant	Intermediate	Resistant	Resistant	Resistant	Resistant	Not Reported	Resistant	Resistant	Resistant	Susceptible	Resistant	Susceptible	Susceptible	Susceptible	Not Reported	Intermediate	Resistant
MB5489	SAMN32977783	PRJNA924946	2018-04-11	3	Stem Cell Transplant and Cellular Therapy	No	draft	F	648	648	99	176070	480948	5240508	8	30	Cluster 4	Component 2	CTX-M-14	None	None	None	None	S83L/D87N	S80I/E84	Susceptible	Resistant	Resistant	Resistant	Intermediate	Susceptible Dose Dependent	Resistant	Resistant	Susceptible	Not Reported	Resistant	Resistant	Susceptible	Susceptible	Resistant	Susceptible	Susceptible	Susceptible	Not Reported	Intermediate	Susceptible
MB5646	SAMN28174021	PRJNA836696	2018-05-21	3	Leukemia	No	complete	F	648	648	7	5100777	5100777	5615964	8	28	Cluster 4	Component 2	CTX-M-15	Other CMY	OXA-1	None	None	S83L/D87N	S80I/E84	Susceptible	Resistant	Not Reported	Resistant	Not Reported	Resistant	Not Reported	Not Reported	Resistant	Susceptible	Resistant	Resistant	Susceptible	Susceptible	Not Reported	Susceptible	Resistant	Resistant	Not Reported	Resistant	Not Reported
MB5934	SAMN32977790	PRJNA924946	2018-07-07	4	Leukemia	No	draft	F	648	648	106	136144	456637	5326015	8	31	Cluster 4	Component 2	CTX-M-15	None	None	None	None	S83L/D87N	S80I/E84	Susceptible	Resistant	Resistant	Resistant	Intermediate	Resistant	Resistant	Resistant	Resistant	Not Reported	Resistant	Resistant	Not Reported	Susceptible	Resistant	Susceptible	Susceptible	Susceptible	Not Reported	Susceptible	Susceptible
MB6357	SAMN32977802	PRJNA924946	2018-08-03	4	Hospital Medicine - Other	No	draft	F	648	648	81	134703	460071	5280397	8	30	Cluster 4	Component 2	CTX-M-14	None	None	None	None	S83L/D87N	S80I/E84	Susceptible	Intermediate	Not Reported	Resistant	Not Reported	Resistant	Not Reported	Not Reported	Not Reported	Not Reported	Resistant	Resistant	Susceptible	Not Reported	Not Reported	Susceptible	Susceptible	Susceptible	Not Reported	Susceptible	Not Reported
MB6268	SAMN32977801	PRJNA924946	2018-08-30	4	Leukemia	No	draft	F	648	648	84	239928	511123	5307239	8	30	Cluster 4	Component 2	CTX-M-14	None	None	None	None	S83L/D87N	S80I/E84	Susceptible	Resistant	Not Reported	Resistant	Not Reported	Resistant	Not Reported	Not Reported	Susceptible	Not Reported	Resistant	Resistant	Resistant	Not Reported	Not Reported	Susceptible	Susceptible	Susceptible	Susceptible	Resistant	Not Reported
MB6656	SAMN32977811	PRJNA924946	2018-10-05	4	Lymphoma/Myeloma	No	draft	F	648	648	71	204147	514886	5170643	8	28	Cluster 4	Component 2	CTX-M-55	None	None	TEM-1	None	S83L/D87N	S80I/E84	Susceptible	Resistant	Not Reported	Resistant	Not Reported	Resistant	Not Reported	Not Reported	Resistant	Not Reported	Resistant	Resistant	Resistant	Not Reported	Not Reported	Susceptible	Susceptible	Susceptible	Not Reported	Intermediate	Not Reported
MB8300	SAMN32977849	PRJNA924946	2019-05-22	6	Leukemia	No	draft	F	648	648	106	153478	385041	5381736	8	30	Cluster 4	Component 2	CTX-M-15	None	None	None	None	S83L/D87N	S80I/E84	Susceptible	Resistant	Not Reported	Resistant	Not Reported	Resistant	Not Reported	Not Reported	Resistant	Not Reported	Resistant	Resistant	Susceptible	Not Reported	Not Reported	Susceptible	Susceptible	Susceptible	Not Reported	Susceptible	Not Reported
MB8564	SAMN32977858	PRJNA924946	2019-06-24	6	Leukemia	No	draft	F	648	648	97	147585	515757	5305759	8	28	Cluster 4	Component 2	None	None	OXA-1	None	None	S83L/D87N	S80I/E84	Susceptible	Susceptible	Resistant	Resistant	Resistant	Susceptible Dose Dependent	Intermediate	Not Reported	Susceptible	Not Reported	Susceptible	Resistant	Susceptible	Susceptible	Resistant	Susceptible	Susceptible	Resistant	Not Reported	Resistant	Resistant
MB8856	SAMN32977873	PRJNA924946	2019-08-15	6	Leukemia	No	draft	F	648	648	97	135040	386508	5297824	8	29	Cluster 4	Component 2	CTX-M-15	None	OXA-1	TEM-1	None	S83L/D87N	S80I/E84	Susceptible	Resistant	Not Reported	Resistant	Not Reported	Resistant	Not Reported	Not Reported	Resistant	Susceptible	Resistant	Resistant	Not Reported	Not Reported	Not Reported	Susceptible	Susceptible	Susceptible	Not Reported	Resistant	Resistant
MB8935	SAMN32977877	PRJNA924946	2019-09-02	6	Lymphoma/Myeloma	No	draft	F	648	648	90	135561	370841	5111397	8	29	Cluster 4	Component 2	CTX-M-15	None	OXA-1	TEM-1	None	S83L/D87N	S80I/E84	Susceptible	Resistant	Not Reported	Resistant	Not Reported	Resistant	Not Reported	Not Reported	Resistant	Not Reported	Resistant	Resistant	Not Reported	Not Reported	Not Reported	Susceptible	Susceptible	Intermediate	Not Reported	Resistant	Not Reported
MB9698	SAMN28174076	PRJNA836696	2020-01-09	7	Stem Cell Transplant and Cellular Therapy	No	complete	F	648	648	11	5165674	5165674	5413924	8	30	Cluster 4	Component 2	CTX-M-14	None	None	None	None	S83L/D87N	S80I/E84	Susceptible	Resistant	Not Reported	Resistant	Not Reported	Resistant	Not Reported	Not Reported	Resistant	Susceptible	Resistant	Resistant	Not Reported	Susceptible	Not Reported	Susceptible	Intermediate	Susceptible	Not Reported	Susceptible	Not Reported
MB11091	SAMN32977679	PRJNA924946	2020-10-03	7	Leukemia	Yes	draft	F	648	648	96	133773	383898	5346059	8	28	Cluster 4	Component 2	CTX-M-15	None	None	None	None	S83L/D87N	S80I/E84G	Susceptible	Resistant	Not Reported	Susceptible	Not Reported	Resistant	Not Reported	Not Reported	Resistant	Not Reported	Resistant	Resistant	Not Reported	Not Reported	Not Reported	Susceptible	Susceptible	Susceptible	Not Reported	Susceptible	Not Reported
MB2690	SAMN32977710	PRJNA924946	2016-09-22	2	Hospital Medicine - Other	No	draft	A	10	744	134	88732	286707	4803587	5	16	Cluster 1	Component 46	CTX-M-55	None	None	TEM-1	None	S83L/D87N	S80I/E84	Susceptible	Resistant	Resistant	Intermediate	Susceptible	Susceptible	Resistant	Resistant	Resistant	Not Reported	Resistant	Resistant	Resistant	Susceptible	Resistant	Susceptible	Susceptible	Susceptible	Not Reported	Intermediate	Resistant
MB3122	SAMN32977728	PRJNA924946	2017-01-02	2	Pediatrics	No	draft	A	10	744	112	106348	287579	4793774	5	16	Cluster 1	Component 46	Multiple	None	None	None	None	S83L/D87N	S80I/E84	Susceptible	Resistant	Resistant	Intermediate	Susceptible	Susceptible	Resistant	Resistant	Resistant	Not Reported	Resistant	Resistant	Resistant	Susceptible	Resistant	Susceptible	Susceptible	Susceptible	Not Reported	Resistant	Resistant
MB3612	SAMN32977744	PRJNA924946	2017-04-28	2	Leukemia	No	draft	A	10	744	115	88266	336806	4723214	5	16	Cluster 1	Component 46	CTX-M-55	None	None	TEM-1	None	S83L/D87N	S80I/E84	Susceptible	Resistant	Resistant	Intermediate	Susceptible	Susceptible	Resistant	Resistant	Resistant	Susceptible	Resistant	Resistant	Resistant	Susceptible	Resistant	Susceptible	Susceptible	Susceptible	Not Reported	Intermediate	Resistant
MB4688	SAMN32977764	PRJNA924946	2017-11-18	3	Leukemia	Yes	draft	A	10	744	104	91076	347888	4770511	5	16	Cluster 1	Component 46	CTX-M-55	None	None	None	None	S83L/D87N	S80I/E84	Susceptible	Resistant	Resistant	Intermediate	Susceptible	Susceptible	Resistant	Resistant	Resistant	Not Reported	Resistant	Resistant	Susceptible	Susceptible	Resistant	Susceptible	Susceptible	Susceptible	Not Reported	Susceptible	Susceptible
MB7028	SAMN32977821	PRJNA924946	2018-11-09	4	Lymphoma/Myeloma	No	draft	A	10	744	99	106348	417781	4745390	5	16	Cluster 1	Component 46	CTX-M-55	None	None	None	None	S83L/D87N	S80I/E84	Susceptible	Resistant	Not Reported	Susceptible	Not Reported	Susceptible	Not Reported	Not Reported	Resistant	Not Reported	Resistant	Resistant	Resistant	Not Reported	Not Reported	Susceptible	Susceptible	Susceptible	Not Reported	Intermediate	Not Reported
MB7355	SAMN32977832	PRJNA924946	2018-12-21	4	Leukemia	No	complete	A	10	744	3	4745987	4745987	4950007	5	16	Cluster 1	Component 46	CTX-M-55	None	None	None	None	S83L/D87N	S80I/E84	Susceptible	Resistant	Not Reported	Resistant	Not Reported	Resistant	Not Reported	Not Reported	Resistant	Not Reported	Resistant	Resistant	Susceptible	Not Reported	Not Reported	Susceptible	Susceptible	Susceptible	Not Reported	Susceptible	Not Reported
MB8726	SAMN32977862	PRJNA924946	2019-07-23	6	Stem Cell Transplant and Cellular Therapy	No	draft	A	10	744	182	86256	286620	5093442	5	16	Cluster 1	Component 46	Other ESBL	None	None	TEM-1	None	S83L/D87N	S80I/E84	Susceptible	Resistant	Not Reported	Resistant	Not Reported	Resistant	Not Reported	Not Reported	Resistant	Not Reported	Resistant	Resistant	Not Reported	Not Reported	Not Reported	Susceptible	Susceptible	Susceptible	Not Reported	Resistant	Not Reported
MB8960	SAMN32977879	PRJNA924946	2019-09-04	6	Stem Cell Transplant and Cellular Therapy	No	complete	A	10	744	95	106348	426773	4709695	5	16	Cluster 1	Component 46	CTX-M-55	None	None	TEM-1	None	S83L/D87N	S80I/E84	Susceptible	Resistant	Resistant	Resistant	Intermediate	Resistant	Resistant	Resistant	Resistant	Not Reported	Resistant	Resistant	Susceptible	Susceptible	Resistant	Susceptible	Susceptible	Intermediate	Not Reported	Susceptible	Resistant
MB9599	SAMN32977898	PRJNA924946	2019-12-15	6	Leukemia	Yes	draft	A	10	744	144	76655	297174	4997401	5	16	Cluster 1	Component 46	CTX-M-15	None	None	None	None	S83L/D87N	S80I/E84	Susceptible	Resistant	Not Reported	Resistant	Not Reported	Resistant	Not Reported	Not Reported	Resistant	Not Reported	Resistant	Resistant	Not Reported	Not Reported	Not Reported	Susceptible	Susceptible	Susceptible	Not Reported	Resistant	Not Reported
MB9606	SAMN32977899	PRJNA924946	2019-12-19	6	Leukemia	No	draft	A	10	744	144	91076	437629	5095699	5	16	Cluster 1	Component 46	Other ESBL	None	None	TEM-1	None	S83L/D87N	S80I/E84	Susceptible	Resistant	Resistant	Resistant	Intermediate	Susceptible Dose Dependent	Resistant	Resistant	Susceptible	Not Reported	Resistant	Resistant	Susceptible	Susceptible	Resistant	Susceptible	Susceptible	Susceptible	Not Reported	Susceptible	Susceptible
MB11278	SAMN32977684	PRJNA924946	2020-11-06	7	Stem Cell Transplant and Cellular Therapy	No	draft	A	10	744	104	106538	363094	4784428	5	16	Cluster 1	Component 46	CTX-M-55	None	None	None	None	S83L/D87N	S80I/E84	Susceptible	Resistant	Not Reported	Resistant	Not Reported	Resistant	Not Reported	Not Reported	Not Reported	Not Reported	Resistant	Resistant	Not Reported	Susceptible	Not Reported	Susceptible	Resistant	Intermediate	Not Reported	Intermediate	Not Reported
MB8009	SAMN32977843	PRJNA924946	2019-03-30	5	Stem Cell Transplant and Cellular Therapy	No	draft	A	773	773	162	74879	211813	4753192	5	21	Cluster 1	Component 46	Multiple	None	None	None	None	S83L/D87N	S80I/E84	Susceptible	Resistant	Resistant	Resistant	Intermediate	Susceptible	Resistant	Not Reported	Susceptible	Not Reported	Resistant	Resistant	Susceptible	Susceptible	Resistant	Susceptible	Susceptible	Susceptible	Not Reported	Susceptible	Resistant
MB8272	SAMN32977848	PRJNA924946	2019-05-13	6	Leukemia	No	draft	D	38	963	77	152308	481921	5321417	4	15	Cluster 7	Component 2	None	CMY-2	None	None	None	S83/D87	S80/E84	Susceptible	Resistant	Not Reported	Resistant	Not Reported	Susceptible	Not Reported	Not Reported	Resistant	Not Reported	Resistant	Susceptible	Susceptible	Not Reported	Not Reported	Susceptible	Susceptible	Susceptible	Not Reported	Susceptible	Not Reported
MB10061	SAMN32977663	PRJNA924946	2020-03-09	7	Unreported	No	draft	B2	NA	998	59	232995	930630	5227418	2	5	Cluster 8	Component 1	CTX-M-55	None	None	TEM-1	None	S83L/D87	S80/E84	Susceptible	Resistant	Not Reported	Resistant	Not Reported	Resistant	Not Reported	Not Reported	Resistant	Not Reported	Resistant	Susceptible	Not Reported	Not Reported	Not Reported	Susceptible	Susceptible	Susceptible	Not Reported	Susceptible	Not Reported
MB2679	SAMN32977708	PRJNA924946	2016-09-23	2	Sarcoma Medicine	No	draft	B2	14	1193	91	237238	393367	5103181	2	6	Cluster 8	Component 1	CTX-M-15	None	OXA-1	TEM-1	None	S83L/D87N	S80I/E84	Susceptible	Resistant	Resistant	Resistant	Intermediate	Susceptible	Resistant	Resistant	Resistant	Not Reported	Resistant	Resistant	Resistant	Susceptible	Resistant	Susceptible	Susceptible	Susceptible	Not Reported	Resistant	Resistant
MB2707	SAMN32977711	PRJNA924946	2016-10-03	2	Urology	No	draft	B2	14	1193	77	187963	396180	5113286	2	6	Cluster 8	Component 1	None	CMY-2	None	TEM-1	None	S83L/D87N	S80I/E84	Susceptible	Resistant	Resistant	Resistant	Resistant	Susceptible	Resistant	Resistant	Resistant	Not Reported	Resistant	Resistant	Susceptible	Susceptible	Resistant	Susceptible	Susceptible	Intermediate	Not Reported	Susceptible	Resistant
MB3239	SAMN32977734	PRJNA924946	2017-01-26	2	Stem Cell Transplant and Cellular Therapy	No	draft	B2	14	1193	84	157138	425912	5133551	2	6	Cluster 8	Component 1	CTX-M-27	None	None	None	None	S83L/D87N	S80I/E84	Susceptible	Resistant	Resistant	Susceptible	Susceptible	Susceptible	Resistant	Resistant	Resistant	Not Reported	Resistant	Resistant	Susceptible	Susceptible	Resistant	Susceptible	Susceptible	Susceptible	Not Reported	Susceptible	Resistant
MB3345	SAMN32977735	PRJNA924946	2017-02-19	2	Stem Cell Transplant and Cellular Therapy	Yes	draft	B2	14	1193	80	188292	729587	5252793	2	6	Cluster 8	Component 1	CTX-M-15	None	None	None	None	S83L/D87N	S80I/E84	Susceptible	Not Reported	Not Reported	Not Reported	Susceptible	Resistant	Not Reported	Not Reported	Not Reported	Not Reported	Not Reported	Resistant	Not Reported	Susceptible	Not Reported	Not Reported	Susceptible	Intermediate	Not Reported	Intermediate	Resistant
MB3444	SAMN32977738	PRJNA924946	2017-03-19	2	Leukemia	No	draft	B2	14	1193	90	238477	478602	5227137	2	6	Cluster 8	Component 1	CTX-M-15	None	OXA-1	TEM-1	None	S83L/D87N	S80I/E84	Susceptible	Resistant	Resistant	Resistant	Resistant	Susceptible Dose Dependent	Resistant	Resistant	Resistant	Not Reported	Resistant	Resistant	Resistant	Susceptible	Resistant	Susceptible	Susceptible	Intermediate	Not Reported	Resistant	Susceptible
MB3937	SAMN32977749	PRJNA924946	2017-07-07	3	Stem Cell Transplant and Cellular Therapy	No	draft	B2	14	1193	83	160713	378175	5115795	2	6	Cluster 8	Component 1	CTX-M-27	None	None	None	None	S83L/D87N	S80I/E84	Susceptible	Susceptible	Resistant	Susceptible	Susceptible	Susceptible	Resistant	Resistant	Resistant	Not Reported	Resistant	Resistant	Susceptible	Susceptible	Resistant	Susceptible	Susceptible	Susceptible	Not Reported	Susceptible	Resistant
MB4127	SAMN32977752	PRJNA924946	2017-08-12	3	Leukemia	No	draft	B2	14	1193	88	162018	377465	5156702	2	6	Cluster 8	Component 1	CTX-M-15	None	OXA-1	TEM-1	None	S83L/D87N	S80I/E84	Susceptible	Resistant	Resistant	Resistant	Intermediate	Resistant	Resistant	Resistant	Resistant	Susceptible	Resistant	Resistant	Resistant	Susceptible	Resistant	Susceptible	Susceptible	Susceptible	Susceptible	Resistant	Resistant
MB5995	SAMN32977793	PRJNA924946	2018-07-30	4	Leukemia	No	draft	B2	14	1193	126	183536	503452	5228028	2	6	Cluster 8	Component 1	CTX-M-15	None	OXA-1	None	None	S83L/D87N	S80I/E84	Not Reported	Resistant	Not Reported	Resistant	Not Reported	Resistant	Not Reported	Not Reported	Resistant	Susceptible	Resistant	Resistant	Susceptible	Not Reported	Not Reported	Susceptible	Susceptible	Resistant	Not Reported	Resistant	Not Reported
MB7223	SAMN32977829	PRJNA924946	2018-12-04	4	Stem Cell Transplant and Cellular Therapy	No	draft	B2	14	1193	86	167543	396180	5297642	2	6	Cluster 8	Component 1	CTX-M-15	None	OXA-1	TEM-1	None	S83L/D87N	S80I/E84	Susceptible	Resistant	Resistant	Resistant	Intermediate	Susceptible	Intermediate	Not Reported	Resistant	Not Reported	Resistant	Resistant	Resistant	Susceptible	Resistant	Susceptible	Susceptible	Intermediate	Not Reported	Resistant	Resistant
MB7271	SAMN32977830	PRJNA924946	2018-12-10	4	Unreported	No	draft	B2	14	1193	84	193437	393366	5093536	2	6	Cluster 8	Component 1	CTX-M-15	Other CMY	None	None	None	S83L/D87N	S80I/E84	Susceptible	Resistant	Not Reported	Resistant	Not Reported	Resistant	Not Reported	Not Reported	Resistant	Not Reported	Resistant	Resistant	Susceptible	Not Reported	Not Reported	Susceptible	Susceptible	Susceptible	Not Reported	Susceptible	Not Reported
MB7561	SAMN32977837	PRJNA924946	2019-01-12	5	Leukemia	No	draft	B2	14	1193	121	131121	378313	5259506	2	6	Cluster 8	Component 1	CTX-M-15	None	None	TEM-1	None	S83L/D87N	S80I/E84	Susceptible	Resistant	Resistant	Resistant	Resistant	Resistant	Resistant	Not Reported	Resistant	Susceptible	Resistant	Resistant	Susceptible	Susceptible	Resistant	Susceptible	Susceptible	Resistant	Not Reported	Susceptible	Susceptible
MB7786	SAMN32977840	PRJNA924946	2019-02-24	5	Leukemia	No	draft	B2	14	1193	72	183839	396475	5070824	2	6	Cluster 8	Component 1	CTX-M-27	None	None	None	None	S83L/D87N	S80I/E84	Susceptible	Resistant	Not Reported	Resistant	Not Reported	Resistant	Not Reported	Not Reported	Resistant	Not Reported	Resistant	Resistant	Susceptible	Not Reported	Not Reported	Susceptible	Susceptible	Susceptible	Not Reported	Susceptible	Not Reported
MB8729	SAMN32977863	PRJNA924946	2019-07-22	6	Supportive Care	No	draft	B2	14	1193	97	137005	380492	5196405	2	6	Cluster 8	Component 1	None	CMY-2	None	None	None	S83L/D87N	S80I/E84	Susceptible	Susceptible	Not Reported	Resistant	Not Reported	Susceptible	Resistant	Not Reported	Resistant	Not Reported	Resistant	Resistant	Not Reported	Not Reported	Not Reported	Susceptible	Susceptible	Susceptible	Not Reported	Susceptible	Not Reported
MB9206	SAMN32977889	PRJNA924946	2019-10-16	6	Unreported	No	draft	B2	14	1193	89	173022	503549	5213428	2	6	Cluster 8	Component 1	CTX-M-15	None	None	None	None	S83L/D87N	S80I/E84	Susceptible	Resistant	Not Reported	Resistant	Not Reported	Resistant	Not Reported	Not Reported	Resistant	Not Reported	Resistant	Resistant	Not Reported	Not Reported	Not Reported	Susceptible	Susceptible	Susceptible	Not Reported	Susceptible	Resistant
MB11100	SAMN32977680	PRJNA924946	2020-10-02	7	Leukemia	No	complete	B2	14	1193	87	183536	380487	5110610	2	6	Cluster 8	Component 1	None	None	None	None	None	S83L/D87N	S80I/E84	Susceptible	Susceptible	Not Reported	Intermediate	Not Reported	Resistant	Not Reported	Not Reported	Intermediate	Susceptible	Resistant	Resistant	Not Reported	Not Reported	Not Reported	Resistant	Resistant	Susceptible	Not Reported	Susceptible	Not Reported
MB6997	SAMN32977819	PRJNA924946	2018-11-06	4	Supportive Care	No	draft	B1	NA	1196	56	247376	448243	4817593	3	8	Cluster 6	Component 46	None	CMY-2	None	TEM-1	None	S83L/D87N	S80I/E84	Susceptible	Susceptible	Not Reported	Resistant	Not Reported	Susceptible	Not Reported	Not Reported	Intermediate	Not Reported	Resistant	Resistant	Susceptible	Not Reported	Not Reported	Susceptible	Susceptible	Susceptible	Not Reported	Susceptible	Not Reported
MB3767	SAMN32977745	PRJNA924946	2017-05-29	3	Leukemia	No	draft	A	46	1421	161	70176	198732	4661577	5	21	Cluster 1	Component 46	CTX-M-15	None	None	TEM-1	None	S83L/D87N	S80I/E84	Susceptible	Resistant	Resistant	Intermediate	Susceptible	Susceptible	Resistant	Resistant	Resistant	Not Reported	Resistant	Resistant	Resistant	Susceptible	Resistant	Susceptible	Susceptible	Susceptible	Not Reported	Intermediate	Resistant
MB8307	SAMN32977850	PRJNA924946	2019-05-21	6	Stem Cell Transplant and Cellular Therapy	No	draft	B1	NA	1431	83	149178	394563	5098118	3	12	Cluster 6	Component 46	CTX-M-15	None	None	TEM-1	None	S83L/D87N	S80I/E84	Susceptible	Resistant	Not Reported	Resistant	Not Reported	Resistant	Not Reported	Not Reported	Resistant	Not Reported	Resistant	Resistant	Susceptible	Not Reported	Not Reported	Susceptible	Susceptible	Susceptible	Not Reported	Susceptible	Not Reported
MB5705	SAMN32977787	PRJNA924946	2018-06-06	3	Unreported	No	draft	F	NA	1722	71	186971	644560	4824088	6	24	Cluster 4	Component 2	CTX-M-15	None	None	None	None	S83/D87	S80/E84	Susceptible	Resistant	Not Reported	Resistant	Not Reported	Resistant	Not Reported	Not Reported	Resistant	Not Reported	Resistant	Susceptible	Susceptible	Not Reported	Not Reported	Susceptible	Susceptible	Susceptible	Not Reported	Susceptible	Not Reported
MB3177	SAMN32977730	PRJNA924946	2017-01-09	2	Leukemia	No	draft	D	38	2003	106	154466	537138	5299101	4	14	Cluster 7	Component 2	Multiple	None	None	None	None	S83L/D87N	S80I/E84	Susceptible	Resistant	Resistant	Resistant	Intermediate	Resistant	Resistant	Resistant	Resistant	Not Reported	Resistant	Resistant	Resistant	Susceptible	Resistant	Susceptible	Susceptible	Susceptible	Not Reported	Intermediate	Susceptible
MB10262	SAMN32977668	PRJNA924946	2020-04-25	7	Stem Cell Transplant and Cellular Therapy	No	draft	D	38	2003	129	147787	537138	5407540	4	14	Cluster 7	Component 2	CTX-M-55	None	None	None	None	S83L/D87N	S80I/E84	Susceptible	Resistant	Not Reported	Resistant	Not Reported	Resistant	Not Reported	Not Reported	Resistant	Not Reported	Resistant	Resistant	Not Reported	Not Reported	Not Reported	Susceptible	Susceptible	Susceptible	Not Reported	Susceptible	Not Reported
MB4058	SAMN32977751	PRJNA924946	2017-08-03	3	Lymphoma/Myeloma	No	draft	B2	131	2279	124	140433	314942	5275583	1	1	Cluster 2	Component 1	CTX-M-15	None	OXA-1	None	None	S83L/D87N	S80I/E84V	Susceptible	Resistant	Resistant	Resistant	Intermediate	Susceptible Dose Dependent	Resistant	Resistant	Resistant	Not Reported	Resistant	Resistant	Resistant	Susceptible	Resistant	Susceptible	Susceptible	Susceptible	Not Reported	Resistant	Susceptible
MB8830	SAMN32977869	PRJNA924946	2019-08-10	6	Emergency Medicine	No	draft	B2	131	2279	121	158855	304864	5326979	1	1	Cluster 2	Component 1	CTX-M-15	None	OXA-1	None	None	S83L/D87N	S80I/E84V	Susceptible	Resistant	Not Reported	Resistant	Not Reported	Resistant	Not Reported	Not Reported	Resistant	Not Reported	Resistant	Resistant	Resistant	Not Reported	Not Reported	Susceptible	Susceptible	Susceptible	Not Reported	Resistant	Not Reported
MB9340	SAMN32977893	PRJNA924946	2019-11-08	6	GU Oncology	No	draft	B2	131	2279	116	138979	275687	5281136	1	1	Cluster 2	Component 1	CTX-M-15	None	OXA-1	None	None	S83L/D87N	S80I/E84V	Susceptible	Resistant	Not Reported	Resistant	Not Reported	Resistant	Not Reported	Not Reported	Resistant	Not Reported	Resistant	Resistant	Not Reported	Not Reported	Not Reported	Susceptible	Susceptible	Susceptible	Not Reported	Resistant	Not Reported
MB11202	SAMN32977683	PRJNA924946	2020-10-19	7	Leukemia	No	draft	B2	131	2279	117	138979	300346	5284589	1	1	Cluster 2	Component 1	CTX-M-15	None	OXA-1	None	None	S83L/D87N	S80I/E84V	Susceptible	Resistant	Not Reported	Resistant	Not Reported	Resistant	Not Reported	Not Reported	Resistant	Not Reported	Resistant	Resistant	Not Reported	Susceptible	Not Reported	Susceptible	Susceptible	Susceptible	Not Reported	Resistant	Not Reported
MB5782	SAMN32977788	PRJNA924946	2018-06-30	3	Leukemia	No	draft	A	10	3944	120	111411	327405	4788042	5	16	Cluster 1	Component 46	CTX-M-15	None	None	None	None	S83L/D87N	S80I/E84	Susceptible	Resistant	Resistant	Resistant	Intermediate	Resistant	Resistant	Resistant	Resistant	Not Reported	Resistant	Resistant	Resistant	Susceptible	Resistant	Susceptible	Susceptible	Susceptible	Not Reported	Intermediate	Resistant
MB6654	SAMN32977810	PRJNA924946	2018-10-05	4	Supportive Care	No	draft	A	10	3944	140	106277	336774	4792754	5	16	Cluster 1	Component 46	None	None	OXA-1	TEM-1	None	S83L/D87N	S80I/E84	Susceptible	Susceptible	Not Reported	Resistant	Not Reported	Susceptible	Not Reported	Not Reported	Susceptible	Not Reported	Susceptible	Resistant	Resistant	Not Reported	Not Reported	Susceptible	Susceptible	Resistant	Not Reported	Resistant	Not Reported
MB8828	SAMN32977867	PRJNA924946	2019-08-07	6	Stem Cell Transplant and Cellular Therapy	No	draft	A	10	3944	112	128868	326965	4852225	5	16	Cluster 1	Component 46	None	CMY-2	None	TEM-1	None	S83L/D87N	S80I/E84	Susceptible	Susceptible	Not Reported	Resistant	Not Reported	Susceptible	Not Reported	Not Reported	Resistant	Not Reported	Resistant	Resistant	Not Reported	Not Reported	Not Reported	Susceptible	Susceptible	Susceptible	Not Reported	Susceptible	Not Reported
MB9338	SAMN32977892	PRJNA924946	2019-11-08	6	Leukemia	No	draft	A	NA	4085	162	83811	458874	5145201	5	21	Cluster 1	Component 46	CTX-M-15	None	None	None	None	S83/D87	S80/E84	Susceptible	Resistant	Resistant	Resistant	Intermediate	Resistant	Resistant	Resistant	Resistant	Not Reported	Resistant	Resistant	Susceptible	Susceptible	Susceptible	Susceptible	Susceptible	Susceptible	Not Reported	Susceptible	Resistant
MB8844	SAMN32977872	PRJNA924946	2019-08-09	6	Stem Cell Transplant and Cellular Therapy	No	draft	A	NA	4981	143	83594	311899	4715590	5	18	Cluster 1	Component 46	CTX-M-15	None	None	None	None	S83L/D87N	S80I/E84	Susceptible	Resistant	Resistant	Susceptible	Susceptible	Susceptible	Resistant	Resistant	Resistant	Not Reported	Resistant	Resistant	Susceptible	Susceptible	Resistant	Susceptible	Susceptible	Susceptible	Not Reported	Susceptible	Susceptible
MB2448	SAMN32977700	PRJNA924946	2016-07-29	2	Leukemia	Yes	draft	B2	131	8671	87	172760	421889	5318379	1	1	Cluster 2	Component 1	CTX-M-15	None	OXA-1	None	None	S83L/D87N	S80I/E84V	Susceptible	Resistant	Resistant	Resistant	Intermediate	Resistant	Resistant	Resistant	Resistant	Not Reported	Resistant	Resistant	Resistant	Susceptible	Resistant	Susceptible	Susceptible	Susceptible	Not Reported	Resistant	Susceptible
MB9474	SAMN32977895	PRJNA924946	2019-11-30	6	Stem Cell Transplant and Cellular Therapy	No	draft	B2	131	8671	77	165341	331387	5216754	1	1	Cluster 2	Component 1	CTX-M-15	None	OXA-1	None	None	S83L/D87N	S80I/E84V	Susceptible	Resistant	Not Reported	Resistant	Not Reported	Resistant	Not Reported	Not Reported	Resistant	Not Reported	Resistant	Resistant	Not Reported	Not Reported	Not Reported	Susceptible	Susceptible	Susceptible	Not Reported	Resistant	Not Reported
MB9921	SAMN32977903	PRJNA924946	2020-02-16	7	Lymphoma/Myeloma	No	draft	B2	131	8671	126	129212	362371	5236923	1	1	Cluster 3	Component 1	CTX-M-15	None	OXA-1	None	None	S83L/D87N	S80I/E84V	Susceptible	Resistant	Not Reported	Resistant	Not Reported	Resistant	Not Reported	Not Reported	Resistant	Not Reported	Resistant	Resistant	Not Reported	Not Reported	Not Reported	Susceptible	Susceptible	Resistant	Not Reported	Resistant	Not Reported
MB5185	SAMN32977775	PRJNA924946	2018-02-25	3	Hospital Medicine - Other	Yes	draft	B1	9138	9138	75	198455	983851	4872242	3	12	Cluster 6	Component 46	CTX-M-15	None	None	TEM-1	None	S83/D87	S80/E84	Susceptible	Resistant	Not Reported	Resistant	Not Reported	Susceptible Dose Dependent	Not Reported	Not Reported	Resistant	Not Reported	Resistant	Susceptible	Susceptible	Not Reported	Not Reported	Susceptible	Susceptible	Susceptible	Not Reported	Susceptible	Not Reported
MB3197	SAMN28174026	PRJNA836696	2017-01-25	2	Leukemia	No	draft	A	12468	12468	114	83466	403667	4784757	5	20	Cluster 1	Component 46	CTX-M-14	None	None	None	None	S83L/D87N	S80I/E84	Susceptible	Not Reported	Not Reported	Not Reported	Intermediate	Susceptible Dose Dependent	Not Reported	Not Reported	Not Reported	Not Reported	Not Reported	Resistant	Not Reported	Susceptible	Not Reported	Not Reported	Susceptible	Susceptible	Not Reported	Resistant	Resistant
MB3825A	SAMN28174027	PRJNA836696	2017-06-13	3	Leukemia	Yes	complete	A	12468	12468	3	4653505	4653505	4895987	5	20	Cluster 1	Component 46	CTX-M-14	None	None	None	None	S83L/D87N	S80I/E84	Susceptible	Resistant	Resistant	Resistant	Resistant	Resistant	Resistant	Resistant	Resistant	Susceptible	Resistant	Resistant	Resistant	Resistant	Resistant	Resistant	Resistant	Resistant	Susceptible	Resistant	Susceptible
MB11199	SAMN32977682	PRJNA924946	2020-10-19	7	Leukemia	No	draft	B2	131	131-1LV	113	152847	457588	5359352	1	1	Cluster 2	Component 1	CTX-M-15	None	OXA-1	None	None	S83L/D87N	S80I/E84V	Susceptible	Resistant	Resistant	Resistant	Resistant	Resistant	Resistant	Resistant	Resistant	Not Reported	Resistant	Resistant	Resistant	Susceptible	Resistant	Susceptible	Susceptible	Intermediate	Not Reported	Resistant	Susceptible
MB3900	SAMN32977747	PRJNA924946	2017-06-27	3	Stem Cell Transplant and Cellular Therapy	No	draft	A	NA	novel ST	171	71879	287013	5390995	5	21	Cluster 1	Component 46	None	CMY-2	Other OXA	TEM-1	None	S83L/D87N	S80I/E84	Susceptible	Susceptible	Resistant	Resistant	Resistant	Susceptible	Susceptible	Resistant	Resistant	Not Reported	Resistant	Resistant	Resistant	Susceptible	Resistant	Susceptible	Susceptible	Intermediate	Not Reported	Resistant	Resistant
AST Abbreviations: SIR = Susceptible/Intermediate/Resistant; AMK = amikacin; ATM = aztreonam; AMP = ampicillin; SAM = ampicillin-Sulbactam; AMC = amoxicillin-clavulanate; FEP = cefepime; CTX = cefoxitin; CPD = cefpodoxime; CAZ = ceftazidime; CZA = ceftazidime-avibactam; CRO = ceftriaxone; CIP = ciprofloxacin; GEN = gentamicin; IPM = imipenem; LVX = levofloxacin; MEM = meropenem; ETP = ertapenem; …

## Sheet: Table_S3
Table S3: Windows of E. coli Infection Rates with Sequence Type Complex
Window	1	2 (ESC-R Peak 2)	3	4 (ESC-R Peak 2)	5	6 (ESC-R Peak 3)	7
Date Range	3/1/16 – 6/30/16	7/1/16 – 4/30/17	5/01/17 – 6/30/18	7/01/18 – 12/31/18	1/01/19 – 4/30/19	5/01/19 – 12/31/19	1/01/20 – 12/31/20
Total E. coli BSI per 1000 admissions	4.44	4.77	4.31	4.96	3.86	5.6	5.11
Index ESC-R-Ec Sequenced (%)	6 (40)	50 (61.7)	43 (62.3)	47 (85.5)	10 (52.6)	59 (73.8)	33 (47.1)
Number of Unique ESC-R-Ec STs	4	20	17	17	5	22	17
Index ESC-R-Ec STc131 sequenced (%)	3 (50)	17 (34.0)	21 (48.8)	19 (40.4)	5 (50.0)	27 (45.8)	14 (42.4)
Index ESC-R-Ec ST1193 sequenced (%)	0 (0)	4 (8.0)	2 (4.7)	3 (6.4)	2 (20)	2 (3.4)	1 (3.0)
Index ESC-R-Ec STc10 sequenced (%)	1 (16.7)	8 (16.0)	5 (11.6)	7 (14.9)	1 (10.0)	11 (18.6)	2 (6.0)
Total recurrent ESC-R-Ec	0	32	24	14	7	21	23
Recurrent ESC-R-Ec Sequenced(%)	NA	16 (50.0)	7 (29.2)	5 (35.7)	5 (71.4)	9 (42.9)	7 (30.4)
NA = Not Available

## Sheet: Table_S4
Table S4: Copy Number Variants of β-lactamase Encoding Genes
		ESC-R Genes						Narrow-spectrum β-lactamase
		CTX-M-15	CTX-M-27	CTX-M-55	CTX-M-14	Other CTX-M	CMY-2	OXA-1	TEM-1
Total
Count		161	37	37	23	10	17	117	87
Mean (SD)		1.62 (1.29)	1.87 (1.89)	2.50 (2.65)	2.61 (2.57)	3.55 (3.35)	1.44 (1.12)	1.82 (3.27)	3.58 (17.3)
Median (IQR)		1.11 (1.19)	1.40 (0.80)	1.50 (1.43)	1.42 (2.21)	1.31 (5.36)	0.99 (0.82)	0.83 (0.65)	1.12 (1.02)
Range		0.37-8.72	0.42-9.10	0.62-12.9	0.64-10.8	0.60-9.45	0.29-4.59	0.09-19.8	0.15-162.0
Phylogroup B2
Count		92	33	1	6	3	3	71	31
Mean (SD)		1.41 (0.96)	1.12 (0.36)	3.41	2.53 (2.06)	4.80 (3.66)	1.96 (2.29)	1.93 (3.64)	1.63 (1.69)
Median (IQR)		1.03 (0.54)	1.20 (0.354)	ND	1.75 (1.83)	6.54 (3.33)	0.82 (2.07)	0.79 (0.61)	1.08 (0.80)
Range		0.44-5.84	0.42-9.10	ND	0.88-6.33	0.60-7.26	0.46-4.59	0.33-19.8	0.40-9.01
Phylogroup A
Count		31	3	19	5	2	3	21	27
Mean (SD)		1.66 (1.72)	1.12 (0.36)	2.39 (2.09)	1.65 (1.42)	1.08 (0.13)	0.94 (0.67)	2.03 (3.42)	1.96 (3.64)
Median (IQR)		1.07 (0.97)	1.20 (0.35)	1.68 (1.82)	1.01 (0.31)	1.08 (0.09)	0.89 (0.67)	0.95 (0.79)	0.93 (1.04)
Range		0.50 - 8.72	0.72 - 1.44	0.62 - 7.20	0.78-4.16	0.98-1.17	0.29-1.63	0.37-16.1	0.15-19.6
Phylogroup D
Count		21	1	5	4	3	1	17	13
Mean (SD)		2.02 (1.48)	1.8	1.25 (0.49)	1.80 (0.98)	3.90 (4.81)	2.15	1.09 (1.07)	1.94 (1.20)
Median (IQR)		2.00 (1.62)	ND	1.30 (0.53)	1.43 (0.54)	1.31 (4.25)	ND	0.71 (0.71)	1.52 (1.46)
Range		0.37-5.14	ND	1.00-1.96	1.10-3.26	0.94-9.45	ND	0.09-4.54	0.36-3.98
Phylogroup F
Count		8	ND	4	5	ND	3	5	6
Mean (SD)		1.94 (0.95)	ND	1.36 (0.43)	5.30 (3.93)	ND	0.70 (0.28)	2.39 (3.28)	1.28 (0.47)
Median (IQR)		2.09 (1.26)	ND	1.30 (0.53)	3.60 (5.71)	ND	0.68 (0.28)	0.96 (0.24)	1.14 (0.25)
Range		0.63-3.58	ND	1.00-1.96	1.81-10.8	ND	0.42-0.99	0.83-8.25	0.78-2.14
Phylogroup B1
Count		6	ND	4	3	2	5	ND	9
Mean (SD)		3.01 (1.95)	ND	1.83 (1.53)	0.98 (0.32)	3.62 (3.27)	1.87 (0.91)	ND	19.2 (53.6)
Median (IQR)		2.98 (3.15)	ND	1.20 (0.95)	1.02 (0.31)	3.62 (2.31)	1.61 (1.47)	ND	1.03 (1.76)
Range		0.72-5.43	ND	0.83-4.12	0.64-1.27	1.31-5.93	0.91-2.97	ND	0.35-162.0
Phylogroup C
Count		2	ND	4	ND	ND	2	3	1
Mean (SD)		0.438 (0.07)	ND	6.13 (5.69)	ND	ND	1.14 (0.46)	1.16 (1.45)	2.15
Median (IQR)		0.438 (0.05)	ND	5.46 ( 7.79)	ND	ND	1.14 (0.33)	0.32 (1.25)	ND
Range		0.39-0.49	ND	0.66-12.9	ND	ND	0.81-1.46	0.32-2.83	ND
SD = Standard Deviation; IQR = Interquartile range; ND = Not Detected

## Sheet: Table_S5
Table S5: Average Copy Number Estimates of Antimicrobial Resistance Genes Across Each Sample
Sample ID	ARR.3_1_JF806499	aac3.IIa_4_L22613	aac3.IIa_6_CP023555	aac3.IId_1_EU022314	aac3.IVa_1_X01385	aac3.VIa_2_NC_009838	aac6.Ib.cr_1_DQ303918	aac6.Ib.cr_2_EF636461	aac6.Ib3_1_X60321	aadA16_1_EU675686	aadA1_4_JQ480156	aadA1_5_JX185132	aadA22_1_AM261837	aadA2_1_NC_010870	aadA2_2_JQ364967	aadA5_1_AF137361	ant2.Ia_19_GQ466184	ant2.Ia_1_X04555	ant3.Ia_1_X02340	aph3.IIa_2_V00618	aph3.Ia_10_EU855787	aph3.Ia_1_V00359	aph3.Ia_3_EF015636	aph3.Ib_2_AF024602	aph3.Ib_5_AF321551	aph4.Ia_1_V01499	aph6.Id_1_M28829	aph6.Id_4_CP000971	blaCMY.138_1_KT997883	blaCMY.2_1_X91840	blaCMY.42_1_HM146927	blaCMY.61_1_JF460795	blaCTX.M.134_1_JX896165	blaCTX.M.14_1_AF252622	blaCTX.M.15_1_AY044436	blaCTX.M.195_1_KY563768	blaCTX.M.1_1_DQ915955	blaCTX.M.27_1_AY156923	blaCTX.M.2_1_AB176535	blaCTX.M.3_1_Y10278	blaCTX.M.55_1_DQ810789	blaCTX.M.65_1_EF418608	blaDHA.1_1_Y16410	blaKPC.2_1_AY034847	blaNDM.5_1_JN104597	blaOXA.1_1_HQ170510	blaOXA.232_1_JX423831	blaOXA.2_1_DQ112222	blaOXA.9_1_KQ089875
MB10016	ND	ND	ND	ND	ND	ND	ND	ND	ND	ND	ND	ND	ND	ND	ND	1.07944	ND	ND	ND	ND	ND	ND	ND	ND	1.12904	ND	ND	1.11461	ND	ND	ND	ND	ND	ND	1.00279	ND	ND	ND	ND	ND	ND	ND	ND	ND	ND	ND	ND	ND	ND
MB10029	ND	ND	ND	ND	ND	ND	ND	ND	ND	ND	ND	ND	ND	ND	ND	3.0267	ND	ND	ND	ND	ND	ND	ND	ND	ND	ND	ND	ND	ND	ND	ND	ND	ND	ND	ND	ND	ND	2.94781	ND	ND	ND	ND	ND	ND	ND	ND	ND	ND	ND
MB10061	ND	ND	ND	ND	ND	ND	ND	ND	ND	ND	ND	ND	ND	ND	ND	ND	ND	ND	ND	ND	ND	1.11572	ND	ND	1.11123	ND	ND	1.13787	ND	ND	ND	ND	ND	ND	ND	ND	ND	ND	ND	ND	3.41271	ND	ND	ND	ND	ND	ND	ND	ND
MB10080	ND	ND	ND	ND	ND	ND	ND	ND	ND	ND	ND	ND	ND	ND	ND	2.12639	ND	ND	ND	ND	ND	ND	ND	ND	1.82907	ND	ND	1.65515	ND	ND	ND	ND	ND	ND	ND	ND	ND	2.07254	ND	ND	ND	ND	ND	ND	ND	ND	ND	ND	ND
MB10113	ND	ND	ND	ND	ND	ND	ND	ND	ND	ND	ND	ND	ND	2.91453	ND	ND	ND	ND	2.3783	ND	ND	1.02677	ND	ND	ND	ND	ND	ND	ND	1.20042	ND	ND	ND	0.639977	ND	ND	ND	ND	ND	ND	ND	ND	ND	ND	ND	ND	ND	ND	ND
MB10114	ND	ND	2.05527	ND	ND	ND	ND	ND	ND	ND	1.09596	ND	ND	ND	ND	ND	ND	ND	ND	ND	ND	ND	ND	0.890348	ND	ND	0.936328	ND	ND	ND	ND	ND	ND	ND	5.02117	ND	ND	ND	ND	ND	ND	ND	ND	ND	ND	ND	ND	ND	ND
MB10186	ND	ND	ND	ND	ND	ND	ND	ND	ND	ND	ND	ND	ND	ND	ND	1.73103	ND	ND	ND	ND	ND	ND	ND	ND	1.6132	ND	ND	1.65404	ND	ND	ND	ND	ND	ND	ND	ND	ND	1.65685	ND	ND	ND	ND	ND	ND	ND	ND	ND	ND	ND
MB10262	ND	ND	1.55	ND	ND	ND	ND	ND	ND	ND	ND	ND	ND	ND	ND	ND	ND	ND	ND	1.2629	ND	ND	ND	ND	2.69161	ND	2.78279	ND	ND	ND	ND	ND	ND	ND	ND	ND	ND	ND	ND	ND	1.14877	ND	ND	ND	ND	ND	ND	ND	ND
MB10269	ND	ND	ND	1.12637	ND	ND	ND	ND	1.04413	ND	ND	ND	ND	ND	ND	ND	ND	ND	ND	ND	ND	ND	ND	ND	2.7646	ND	3.72838	ND	ND	ND	ND	ND	ND	1.01366	ND	ND	ND	ND	ND	ND	ND	ND	ND	ND	ND	ND	ND	ND	ND
MB10280	ND	ND	1.04939	ND	ND	ND	0.998455	ND	ND	ND	ND	ND	ND	ND	1.56453	ND	ND	ND	ND	ND	ND	ND	ND	ND	ND	ND	ND	ND	ND	ND	ND	ND	ND	ND	1.00655	ND	ND	ND	ND	ND	ND	ND	ND	ND	ND	0.736002	ND	ND	ND
MB10327	ND	ND	ND	ND	ND	ND	ND	ND	ND	ND	ND	ND	ND	ND	ND	ND	ND	ND	ND	ND	ND	ND	ND	ND	ND	ND	ND	ND	ND	ND	ND	ND	7.26469	ND	ND	ND	ND	ND	ND	ND	ND	ND	ND	ND	ND	ND	ND	ND	ND
MB10634	ND	ND	ND	ND	ND	ND	ND	ND	ND	ND	ND	ND	ND	ND	ND	ND	ND	ND	ND	ND	ND	1.00433	ND	ND	ND	ND	ND	ND	ND	ND	ND	ND	ND	ND	ND	ND	ND	ND	ND	ND	1.95569	ND	ND	ND	ND	ND	ND	ND	ND
MB10653	ND	ND	ND	ND	ND	ND	ND	ND	ND	ND	ND	ND	ND	ND	ND	ND	ND	ND	ND	ND	ND	ND	ND	ND	ND	ND	ND	ND	ND	ND	ND	ND	ND	ND	2.40816	ND	ND	ND	ND	ND	ND	ND	ND	ND	ND	ND	ND	ND	ND
MB10780	ND	2.21286	ND	ND	ND	ND	ND	ND	ND	ND	ND	ND	ND	ND	ND	2.30904	ND	ND	ND	ND	ND	ND	ND	ND	2.11895	ND	ND	2.31338	ND	ND	ND	ND	ND	3.28461	ND	ND	ND	ND	ND	ND	ND	ND	ND	ND	ND	ND	ND	ND	ND
MB10794	ND	ND	ND	1.49181	ND	ND	ND	ND	ND	ND	ND	ND	ND	ND	ND	ND	ND	ND	ND	ND	ND	ND	ND	ND	ND	ND	ND	ND	ND	ND	ND	ND	ND	1.19683	ND	ND	ND	ND	ND	ND	ND	ND	ND	ND	ND	ND	ND	ND	ND
MB10936	ND	ND	ND	ND	ND	ND	ND	ND	ND	ND	ND	ND	0.83816	ND	ND	ND	ND	ND	ND	ND	ND	0.767537	ND	ND	1.01361	ND	1.14103	ND	ND	ND	ND	ND	ND	ND	ND	ND	ND	ND	ND	ND	0.843377	ND	ND	ND	ND	ND	ND	ND	ND
MB11000	ND	ND	ND	ND	ND	ND	ND	ND	ND	ND	ND	ND	ND	ND	ND	10.0467	ND	ND	ND	ND	ND	ND	ND	ND	9.65922	ND	ND	9.67426	ND	ND	ND	ND	ND	ND	ND	ND	ND	ND	ND	ND	ND	ND	ND	ND	ND	ND	ND	ND	ND
MB11060	ND	ND	ND	ND	ND	ND	ND	ND	ND	ND	ND	ND	ND	ND	ND	0.148876	ND	ND	ND	ND	ND	ND	ND	ND	0.222491	ND	ND	0.178043	ND	ND	ND	ND	ND	ND	ND	ND	ND	1.04566	ND	ND	ND	ND	ND	ND	ND	ND	ND	ND	ND
MB11091	ND	ND	ND	ND	ND	ND	ND	ND	ND	ND	ND	ND	ND	ND	ND	ND	ND	ND	ND	ND	ND	ND	ND	ND	ND	ND	ND	ND	ND	ND	ND	ND	ND	ND	0.626727	ND	ND	ND	ND	ND	ND	ND	ND	ND	ND	ND	ND	ND	ND
MB11100	ND	ND	ND	ND	ND	ND	ND	ND	ND	ND	ND	ND	ND	ND	ND	ND	ND	ND	ND	ND	ND	ND	ND	ND	ND	ND	ND	ND	ND	ND	ND	ND	ND	ND	ND	ND	ND	ND	ND	ND	ND	ND	ND	ND	ND	ND	ND	ND	ND
MB11180	ND	ND	ND	ND	ND	ND	ND	ND	ND	ND	ND	ND	ND	ND	ND	ND	ND	ND	ND	ND	ND	ND	ND	ND	ND	ND	ND	ND	ND	ND	ND	ND	ND	ND	0.928485	ND	ND	ND	ND	ND	ND	ND	3.53199	ND	ND	ND	ND	ND	ND
MB11199	ND	ND	2.79102	ND	ND	ND	2.48784	ND	ND	ND	ND	ND	ND	ND	ND	ND	ND	ND	ND	ND	ND	ND	ND	ND	ND	ND	ND	ND	ND	ND	ND	ND	ND	ND	2.33471	ND	ND	ND	ND	ND	ND	ND	ND	ND	ND	1.9996	ND	ND	ND
MB11202	ND	ND	0.968846	ND	ND	ND	0.988855	ND	ND	ND	ND	ND	ND	ND	ND	ND	ND	ND	ND	ND	ND	ND	ND	ND	ND	ND	ND	ND	ND	ND	ND	ND	ND	ND	1.01061	ND	ND	ND	ND	ND	ND	ND	ND	ND	ND	0.857977	ND	ND	ND
MB11278	ND	ND	2.90583	ND	ND	ND	ND	ND	ND	ND	ND	ND	ND	ND	ND	0.888325	ND	ND	0.845377	ND	ND	ND	ND	ND	ND	ND	ND	ND	ND	ND	ND	ND	ND	ND	ND	ND	ND	ND	ND	ND	5.74383	ND	ND	ND	ND	ND	ND	ND	ND
MB11284	ND	ND	ND	ND	ND	ND	ND	ND	ND	ND	ND	ND	ND	ND	ND	0.551586	ND	ND	ND	ND	ND	ND	ND	ND	0.592639	ND	ND	0.669714	ND	ND	ND	ND	ND	ND	ND	ND	ND	0.708985	ND	ND	ND	ND	ND	ND	ND	ND	ND	ND	ND
MB11329	ND	ND	ND	ND	ND	ND	ND	ND	ND	ND	ND	ND	ND	ND	ND	1.64273	ND	ND	ND	ND	ND	ND	ND	ND	1.54053	ND	ND	1.59864	ND	ND	ND	ND	ND	ND	ND	ND	ND	1.80147	ND	ND	ND	ND	ND	ND	ND	ND	ND	ND	ND
MB11350	ND	ND	ND	ND	ND	ND	ND	ND	ND	ND	ND	ND	ND	ND	ND	1.43656	ND	ND	ND	ND	ND	ND	ND	ND	0.97473	ND	1.04769	ND	ND	ND	ND	ND	ND	ND	2.46167	ND	ND	ND	ND	ND	ND	ND	ND	ND	ND	ND	ND	ND	ND
MB11352	ND	ND	ND	ND	ND	ND	ND	ND	ND	ND	ND	ND	ND	ND	ND	ND	ND	ND	ND	ND	ND	1.20117	ND	ND	ND	ND	ND	ND	ND	ND	ND	ND	ND	ND	ND	ND	ND	ND	ND	ND	1.28317	ND	ND	ND	ND	ND	ND	ND	ND
MB11353	ND	ND	ND	ND	ND	ND	3.8984	ND	ND	ND	ND	ND	ND	ND	ND	1.79268	ND	ND	ND	ND	ND	ND	ND	ND	ND	ND	ND	ND	ND	ND	ND	ND	ND	ND	3.67581	ND	ND	ND	ND	ND	ND	ND	ND	ND	ND	3.01231	ND	ND	ND
MB11361	ND	ND	ND	ND	ND	ND	ND	ND	ND	ND	ND	ND	ND	ND	ND	ND	ND	ND	ND	ND	ND	ND	ND	ND	ND	ND	ND	ND	ND	ND	ND	ND	ND	ND	2.0009	ND	ND	ND	ND	ND	ND	ND	ND	ND	ND	ND	ND	ND	ND
MB11385	ND	ND	ND	ND	ND	ND	3.06479	ND	ND	ND	ND	ND	ND	ND	ND	1.88008	ND	ND	ND	ND	ND	ND	ND	ND	ND	ND	ND	ND	ND	ND	ND	ND	ND	ND	3.29917	ND	ND	ND	ND	ND	ND	ND	ND	ND	ND	2.29992	ND	ND	ND
MB11396	ND	ND	ND	ND	ND	ND	ND	ND	ND	ND	ND	ND	ND	ND	ND	ND	ND	ND	ND	ND	ND	ND	ND	ND	2.76536	ND	ND	2.88047	ND	ND	ND	ND	ND	ND	ND	ND	ND	ND	ND	0.935285	ND	ND	ND	ND	ND	ND	ND	ND	ND
MB2007	ND	ND	ND	ND	ND	ND	ND	ND	ND	ND	ND	ND	ND	ND	ND	ND	ND	ND	ND	ND	ND	ND	ND	ND	ND	ND	ND	ND	ND	ND	ND	ND	ND	1.22088	ND	ND	ND	ND	ND	ND	ND	ND	ND	ND	ND	ND	ND	ND	ND
MB2188	ND	ND	ND	ND	ND	ND	ND	ND	ND	ND	ND	ND	ND	ND	ND	0.798605	ND	ND	ND	ND	ND	ND	ND	ND	ND	ND	ND	ND	ND	ND	ND	ND	ND	ND	0.75577	ND	ND	ND	ND	ND	ND	ND	ND	ND	ND	0.553143	ND	ND	ND
MB2220	ND	ND	ND	ND	ND	ND	0.648769	ND	ND	ND	ND	ND	ND	ND	ND	14.228	ND	ND	ND	ND	ND	ND	ND	ND	ND	ND	ND	ND	ND	ND	ND	ND	ND	ND	0.679031	ND	ND	ND	ND	ND	ND	ND	ND	ND	ND	0.53303	ND	ND	ND
MB2241	ND	ND	0.96991	ND	ND	ND	0.870168	ND	ND	ND	ND	ND	ND	ND	ND	ND	ND	ND	ND	ND	ND	ND	ND	ND	ND	ND	ND	ND	ND	ND	ND	ND	ND	ND	0.874842	ND	ND	ND	ND	ND	ND	ND	ND	ND	ND	0.640227	ND	ND	ND
MB2263	ND	ND	ND	ND	ND	ND	ND	ND	ND	ND	ND	ND	ND	ND	ND	0.925336	ND	ND	1.01052	ND	ND	ND	ND	ND	ND	ND	ND	ND	ND	ND	ND	ND	ND	ND	0.930074	ND	ND	ND	ND	ND	ND	ND	ND	ND	ND	0.951275	ND	ND	ND
MB2315	ND	ND	0.824292	ND	ND	ND	ND	ND	ND	ND	ND	ND	ND	ND	ND	ND	ND	ND	0.730057	ND	ND	0.611797	ND	ND	0.633314	ND	0.719124	ND	ND	ND	ND	ND	ND	ND	ND	ND	ND	ND	ND	ND	0.767511	ND	ND	ND	ND	ND	ND	ND	ND
MB2374	ND	ND	8.47569	ND	ND	ND	9.8819	ND	ND	ND	ND	ND	ND	ND	ND	ND	ND	ND	ND	ND	ND	ND	ND	ND	ND	ND	ND	ND	ND	ND	ND	ND	ND	ND	0.931257	ND	ND	ND	ND	ND	ND	ND	ND	ND	ND	11.6015	ND	ND	ND
MB2388	ND	ND	ND	ND	ND	ND	ND	ND	ND	ND	ND	ND	ND	ND	ND	ND	ND	ND	ND	ND	ND	ND	ND	ND	ND	ND	ND	ND	ND	ND	ND	ND	ND	ND	0.661622	ND	ND	ND	ND	ND	ND	ND	ND	ND	ND	ND	ND	ND	ND
MB2398	ND	ND	ND	ND	ND	ND	ND	ND	ND	ND	ND	ND	ND	ND	ND	ND	ND	ND	ND	ND	ND	ND	ND	ND	ND	ND	ND	ND	ND	ND	ND	ND	ND	ND	4.87863	ND	ND	ND	ND	ND	ND	ND	ND	ND	ND	ND	ND	ND	ND
MB2421	ND	ND	1.15979	ND	ND	ND	1.15707	ND	ND	ND	ND	ND	ND	ND	ND	1.32103	ND	ND	ND	ND	ND	ND	ND	ND	1.74503	ND	1.79178	ND	ND	ND	ND	ND	ND	ND	1.21103	ND	ND	ND	ND	ND	ND	ND	ND	ND	ND	0.846394	ND	ND	ND
MB2446	ND	ND	0.328506	ND	ND	ND	ND	ND	ND	ND	ND	ND	ND	ND	ND	ND	ND	ND	ND	ND	ND	0.334666	ND	ND	0.199992	ND	0.225138	ND	ND	ND	ND	ND	ND	ND	ND	ND	ND	ND	ND	ND	0.978977	ND	ND	ND	ND	ND	ND	ND	ND
MB2448	ND	ND	1.51355	ND	ND	ND	1.20182	ND	ND	ND	ND	ND	ND	ND	ND	ND	ND	ND	ND	ND	ND	ND	ND	ND	ND	ND	ND	ND	ND	ND	ND	ND	ND	ND	1.37582	ND	ND	ND	ND	ND	ND	ND	ND	ND	ND	0.961397	ND	ND	ND
MB2463	ND	ND	8.57989	ND	ND	ND	11.2476	ND	ND	ND	ND	ND	ND	ND	ND	ND	ND	ND	ND	ND	ND	ND	ND	ND	ND	ND	ND	ND	ND	ND	ND	ND	ND	ND	0.830288	ND	ND	ND	ND	ND	ND	ND	ND	ND	ND	17.6562	ND	ND	ND
MB2469	ND	ND	1.10863	ND	ND	ND	0.912336	ND	ND	ND	ND	ND	ND	ND	ND	1.00306	ND	ND	ND	ND	ND	ND	ND	ND	ND	ND	ND	ND	ND	ND	ND	ND	ND	ND	0.985411	ND	ND	ND	ND	ND	ND	ND	ND	ND	ND	0.663996	ND	ND	ND
MB2477	ND	ND	0.655893	ND	ND	ND	ND	ND	ND	ND	ND	ND	ND	ND	ND	ND	ND	ND	ND	ND	ND	0.563995	ND	ND	ND	ND	ND	ND	ND	ND	ND	ND	ND	ND	ND	ND	ND	ND	ND	ND	0.656828	ND	ND	ND	ND	ND	ND	ND	ND
MB2489	ND	ND	2.26237	ND	ND	ND	2.37031	ND	ND	ND	ND	ND	ND	ND	ND	1.47661	ND	ND	ND	ND	ND	ND	ND	ND	ND	ND	ND	ND	ND	ND	ND	ND	ND	ND	2.42955	ND	ND	ND	ND	ND	ND	ND	ND	ND	ND	3.7389	ND	ND	ND
MB2533	ND	ND	ND	ND	ND	ND	ND	ND	ND	ND	ND	ND	ND	ND	0.732732	ND	ND	ND	ND	ND	ND	ND	ND	ND	ND	ND	ND	ND	ND	ND	ND	ND	ND	ND	ND	ND	ND	1.20468	ND	ND	ND	ND	ND	ND	ND	ND	ND	ND	ND
MB2573	ND	ND	23.5949	ND	ND	ND	23.7483	ND	ND	ND	ND	ND	ND	ND	ND	ND	ND	ND	ND	ND	ND	ND	ND	ND	ND	ND	ND	ND	ND	ND	ND	ND	ND	ND	1.39875	ND	ND	ND	ND	ND	ND	ND	ND	ND	ND	19.7727	ND	ND	ND
MB2577	ND	ND	ND	ND	ND	ND	ND	ND	ND	ND	ND	ND	ND	ND	ND	1.40855	ND	ND	0.921764	ND	ND	ND	ND	ND	1.49147	ND	ND	1.2829	ND	ND	ND	ND	ND	ND	0.621823	ND	ND	ND	ND	ND	ND	ND	ND	ND	ND	0.711064	ND	ND	ND
MB2589	ND	ND	ND	ND	ND	ND	ND	ND	ND	ND	ND	ND	ND	ND	ND	1.55465	ND	ND	ND	ND	ND	ND	ND	ND	ND	ND	ND	ND	ND	0.811862	ND	ND	ND	ND	ND	ND	ND	ND	ND	ND	ND	ND	ND	ND	ND	ND	ND	ND	ND
MB2597	ND	ND	ND	ND	ND	ND	ND	ND	ND	ND	ND	ND	ND	ND	ND	1.26691	ND	ND	ND	ND	ND	ND	ND	ND	1.12722	ND	ND	1.08505	ND	ND	ND	ND	ND	ND	ND	ND	ND	1.22237	ND	ND	ND	ND	ND	ND	ND	ND	ND	ND	ND
MB2649	ND	ND	1.44933	ND	ND	ND	ND	ND	ND	ND	ND	ND	ND	ND	ND	ND	ND	ND	ND	ND	ND	1.70608	ND	ND	4.89003	ND	5.15078	ND	ND	ND	ND	ND	ND	ND	ND	ND	ND	ND	ND	ND	6.71301	ND	ND	ND	ND	ND	ND	ND	ND
MB2664	ND	ND	2.02923	ND	ND	ND	2.79261	ND	ND	ND	ND	ND	ND	ND	ND	ND	ND	ND	ND	ND	ND	ND	ND	ND	ND	ND	ND	ND	ND	ND	ND	ND	ND	ND	1.03242	ND	ND	ND	ND	ND	ND	ND	ND	ND	ND	2.47883	ND	ND	ND
MB2666	ND	ND	1.22614	ND	ND	ND	ND	ND	ND	ND	ND	ND	ND	ND	ND	ND	ND	ND	1.11399	ND	ND	1.08237	ND	ND	ND	ND	ND	ND	ND	0.682598	ND	ND	ND	ND	ND	ND	ND	ND	ND	ND	1.11174	ND	ND	ND	ND	ND	ND	ND	ND
MB2679	ND	ND	0.93729	ND	ND	ND	0.657997	ND	ND	ND	ND	ND	ND	ND	ND	ND	ND	ND	ND	ND	ND	ND	ND	ND	ND	ND	ND	ND	ND	ND	ND	ND	ND	ND	0.751471	ND	ND	ND	ND	ND	ND	ND	ND	ND	ND	0.607637	ND	ND	ND
MB2681	ND	1.09911	ND	ND	ND	ND	ND	ND	ND	ND	ND	ND	ND	ND	0.943898	ND	ND	ND	ND	ND	ND	ND	ND	ND	0.459108	ND	0.459495	ND	ND	ND	ND	ND	ND	ND	1.6735	ND	ND	ND	ND	ND	ND	ND	ND	ND	ND	ND	ND	ND	ND
MB2690	ND	ND	0.707955	ND	ND	ND	ND	ND	ND	ND	ND	ND	ND	ND	ND	0.764006	ND	ND	1.14282	ND	ND	ND	ND	ND	0.797698	ND	0.746927	ND	ND	ND	ND	ND	ND	ND	ND	ND	ND	ND	ND	ND	0.729935	ND	ND	ND	ND	ND	ND	ND	ND
MB2707	ND	ND	ND	ND	ND	ND	ND	ND	ND	ND	ND	ND	ND	ND	ND	ND	ND	ND	ND	ND	ND	ND	ND	ND	0.677129	ND	0.698375	ND	ND	0.45508	ND	ND	ND	ND	ND	ND	ND	ND	ND	ND	ND	ND	ND	ND	ND	ND	ND	ND	ND
MB2710	ND	ND	0.972639	ND	ND	ND	0.878553	ND	ND	ND	ND	ND	ND	ND	ND	ND	ND	ND	ND	ND	ND	ND	ND	ND	ND	ND	ND	ND	ND	ND	ND	ND	ND	ND	0.981482	ND	ND	ND	ND	ND	ND	ND	ND	ND	ND	0.657297	ND	ND	ND
MB2716	ND	ND	1.26069	ND	ND	ND	1.13957	ND	ND	ND	ND	ND	ND	ND	ND	1.1017	ND	ND	ND	ND	ND	ND	ND	ND	ND	ND	ND	ND	ND	ND	ND	ND	ND	ND	2.10073	ND	ND	ND	ND	ND	ND	ND	ND	ND	ND	0.959407	ND	ND	ND
MB2729	ND	ND	ND	ND	ND	ND	ND	ND	ND	ND	ND	ND	ND	ND	ND	ND	ND	ND	ND	ND	ND	ND	ND	ND	ND	ND	ND	ND	ND	1.60886	ND	ND	ND	ND	ND	ND	ND	ND	ND	ND	ND	ND	ND	ND	ND	ND	ND	ND	ND
MB2736	ND	ND	ND	ND	ND	ND	ND	ND	ND	ND	ND	ND	ND	ND	0.729208	ND	ND	ND	ND	ND	ND	ND	ND	ND	1.13971	ND	ND	1.27187	ND	ND	ND	ND	ND	ND	ND	ND	ND	0.729783	ND	ND	ND	ND	ND	ND	ND	ND	ND	ND	ND
MB2765	ND	ND	ND	ND	ND	ND	ND	ND	ND	ND	ND	ND	ND	ND	ND	ND	ND	ND	ND	ND	ND	ND	ND	ND	0.68661	ND	0.783821	ND	ND	ND	ND	ND	ND	ND	0.71349	ND	ND	ND	ND	ND	ND	ND	ND	ND	ND	ND	ND	ND	ND
MB2771	ND	ND	ND	ND	ND	ND	0.587971	ND	ND	ND	ND	ND	ND	ND	ND	1.1709	ND	ND	ND	ND	ND	ND	ND	ND	ND	ND	ND	ND	ND	ND	ND	ND	ND	ND	0.541102	ND	ND	ND	ND	ND	ND	ND	ND	ND	ND	0.366587	ND	ND	ND
MB2775	ND	ND	0.691633	ND	ND	ND	1.66229	ND	ND	ND	ND	ND	ND	ND	ND	0.642971	ND	ND	ND	ND	ND	ND	ND	ND	1.72302	ND	ND	1.71526	ND	ND	ND	ND	ND	ND	1.85014	ND	ND	ND	ND	ND	ND	ND	ND	ND	ND	1.35785	ND	ND	ND
MB2791	ND	ND	ND	1.18174	ND	ND	ND	ND	ND	ND	ND	ND	ND	ND	3.52381	ND	ND	ND	3.59385	ND	ND	ND	ND	ND	13.5248	ND	13.1928	ND	ND	ND	2.92247	ND	ND	ND	ND	ND	ND	ND	ND	ND	ND	ND	ND	ND	ND	ND	ND	ND	ND
MB2799	ND	ND	ND	ND	ND	ND	ND	ND	ND	ND	ND	ND	ND	ND	ND	ND	ND	ND	2.84487	ND	ND	1.34049	ND	ND	1.30905	ND	ND	1.46058	ND	0.986472	ND	ND	ND	ND	ND	ND	ND	ND	ND	ND	1.49588	ND	ND	ND	ND	ND	ND	ND	ND
MB2838	ND	ND	ND	ND	ND	ND	1.75423	ND	ND	ND	ND	ND	ND	ND	ND	ND	ND	ND	ND	ND	ND	ND	ND	ND	ND	ND	ND	ND	ND	ND	ND	ND	ND	ND	3.85412	ND	ND	ND	ND	ND	ND	ND	ND	ND	ND	1.26588	ND	ND	ND
MB2855	ND	ND	ND	ND	ND	ND	ND	ND	ND	ND	ND	ND	ND	ND	ND	1.38524	ND	ND	ND	ND	ND	ND	ND	ND	1.31532	ND	ND	1.24795	ND	ND	ND	ND	ND	ND	ND	ND	ND	1.39068	ND	ND	ND	ND	ND	ND	ND	ND	ND	ND	ND
MB2867	ND	ND	ND	ND	ND	ND	ND	ND	ND	ND	ND	ND	ND	ND	4.21032	ND	ND	ND	ND	ND	ND	ND	ND	ND	ND	ND	ND	ND	ND	ND	ND	ND	ND	3.25664	ND	ND	ND	ND	ND	ND	ND	ND	ND	ND	ND	ND	ND	ND	ND
MB2872	ND	ND	1.54059	ND	ND	ND	ND	ND	ND	ND	ND	ND	ND	ND	ND	ND	ND	ND	ND	ND	ND	1.30749	ND	ND	ND	ND	ND	ND	ND	ND	ND	ND	ND	ND	ND	ND	ND	ND	ND	ND	2.31561	ND	ND	ND	ND	ND	ND	ND	ND
MB2887	ND	ND	ND	ND	ND	ND	ND	ND	ND	ND	1.45181	ND	ND	ND	ND	ND	ND	ND	ND	ND	ND	ND	ND	ND	ND	ND	ND	ND	ND	ND	ND	ND	ND	ND	1.12861	ND	ND	ND	ND	ND	ND	ND	ND	ND	ND	ND	ND	ND	ND
MB2897A	ND	ND	ND	1.03687	ND	ND	ND	ND	ND	ND	ND	ND	ND	ND	2.47205	ND	ND	ND	2.60741	ND	ND	ND	ND	ND	3.28788	ND	3.08787	ND	ND	ND	1.47244	ND	ND	ND	ND	ND	ND	ND	ND	ND	ND	ND	ND	ND	ND	ND	ND	ND	ND
MB2910	ND	ND	1.19692	ND	ND	ND	7.3136	ND	ND	ND	ND	ND	ND	ND	ND	1.38584	ND	ND	ND	ND	ND	ND	ND	ND	6.13112	ND	ND	6.41782	ND	ND	ND	ND	ND	ND	6.57972	ND	ND	ND	ND	ND	ND	ND	ND	ND	ND	5.89892	ND	ND	ND
MB2951	ND	ND	ND	ND	ND	ND	ND	ND	ND	ND	ND	ND	ND	ND	ND	1.34377	ND	ND	ND	ND	ND	ND	ND	ND	3.04727	ND	ND	2.93215	ND	ND	ND	ND	ND	ND	ND	ND	ND	1.65877	ND	ND	ND	ND	ND	ND	ND	ND	ND	ND	ND
MB2967A	ND	ND	ND	ND	ND	ND	0.948559	ND	ND	ND	ND	ND	ND	ND	ND	0.951081	ND	ND	ND	ND	ND	ND	ND	ND	ND	ND	ND	ND	ND	ND	ND	ND	ND	ND	0.900365	ND	ND	ND	ND	ND	ND	ND	ND	ND	ND	0.652889	ND	ND	ND
MB2975	ND	ND	ND	ND	ND	ND	ND	ND	ND	ND	ND	ND	ND	ND	ND	ND	ND	ND	ND	ND	ND	ND	ND	ND	0.733475	ND	0.812785	ND	ND	ND	ND	ND	ND	ND	0.896694	ND	ND	ND	ND	ND	ND	ND	ND	ND	ND	ND	ND	ND	ND
MB2976	ND	ND	1.08036	ND	ND	ND	1.04941	ND	ND	ND	ND	ND	ND	ND	ND	1.17711	ND	ND	ND	ND	ND	ND	ND	ND	1.05662	ND	ND	0.995145	ND	ND	ND	ND	ND	ND	2.55649	ND	ND	ND	ND	ND	ND	ND	ND	ND	ND	0.719416	ND	ND	ND
MB3100	ND	ND	ND	ND	ND	ND	1.11559	ND	ND	ND	ND	ND	ND	ND	ND	1.32118	ND	ND	ND	ND	ND	ND	ND	ND	ND	ND	ND	ND	ND	ND	ND	ND	ND	ND	1.18648	ND	ND	ND	ND	ND	ND	ND	ND	ND	ND	1.05901	ND	ND	ND
MB3120	ND	ND	1.07881	ND	ND	ND	0.805062	ND	ND	ND	ND	ND	ND	ND	1.06338	ND	ND	ND	ND	ND	ND	ND	ND	ND	ND	ND	ND	ND	ND	ND	ND	ND	ND	ND	1.00298	ND	ND	ND	ND	ND	ND	ND	ND	ND	ND	0.685572	ND	ND	ND
MB3122	ND	ND	2.21895	ND	ND	ND	ND	ND	ND	ND	ND	ND	ND	ND	ND	0.940491	ND	ND	1.10046	ND	ND	1.99433	ND	ND	1.46116	ND	1.6664	ND	ND	ND	ND	ND	ND	ND	ND	ND	ND	ND	ND	ND	1.29163	ND	ND	ND	ND	ND	ND	ND	ND
MB3134	ND	ND	ND	ND	ND	ND	ND	ND	ND	ND	ND	ND	ND	ND	ND	ND	ND	ND	ND	ND	ND	ND	ND	ND	ND	ND	ND	ND	ND	4.59278	ND	ND	ND	ND	ND	ND	ND	ND	ND	ND	ND	ND	ND	ND	ND	ND	ND	ND	ND
MB3176	ND	ND	ND	ND	ND	ND	5.23169	ND	ND	ND	ND	ND	ND	ND	ND	1.18727	ND	ND	ND	ND	ND	ND	ND	ND	ND	ND	ND	ND	ND	ND	ND	ND	ND	ND	4.92776	ND	ND	ND	ND	ND	ND	ND	ND	ND	ND	4.541	ND	ND	ND
MB3177	ND	ND	1.17716	ND	ND	ND	ND	ND	0.884835	ND	ND	ND	ND	ND	ND	ND	ND	ND	ND	1.94982	ND	ND	ND	ND	0.893091	ND	ND	0.964201	ND	ND	ND	ND	ND	1.09919	ND	ND	ND	ND	ND	ND	1.93963	ND	ND	ND	ND	ND	ND	ND	ND
MB3196	ND	ND	ND	ND	ND	ND	ND	ND	ND	ND	ND	ND	ND	ND	ND	ND	ND	ND	ND	ND	ND	ND	ND	ND	1.10351	ND	ND	1.04632	ND	ND	ND	ND	ND	ND	ND	ND	ND	0.749782	ND	ND	ND	ND	ND	ND	ND	ND	ND	ND	ND
MB3197	ND	ND	1.28093	ND	ND	ND	ND	ND	ND	ND	ND	ND	ND	ND	ND	1.33529	ND	ND	ND	ND	ND	1.03693	ND	ND	ND	ND	ND	ND	ND	ND	ND	ND	ND	0.983126	ND	ND	ND	ND	ND	ND	ND	ND	ND	ND	ND	ND	ND	ND	ND
MB3202	ND	ND	ND	ND	ND	ND	1.21205	ND	ND	ND	ND	ND	ND	ND	ND	1.39693	ND	ND	ND	ND	ND	ND	ND	ND	ND	ND	ND	ND	ND	ND	ND	ND	ND	ND	1.34575	ND	ND	ND	ND	ND	ND	ND	ND	ND	ND	1.33533	ND	ND	ND
MB3212	ND	ND	ND	ND	ND	ND	1.42962	ND	ND	ND	ND	ND	ND	ND	ND	1.36464	ND	ND	ND	ND	ND	ND	ND	ND	ND	ND	ND	ND	ND	ND	ND	ND	ND	ND	1.23385	ND	ND	ND	ND	ND	ND	ND	ND	ND	ND	0.973174	ND	ND	ND
MB3239	ND	ND	ND	ND	ND	ND	ND	ND	ND	ND	ND	ND	ND	ND	ND	0.646243	ND	ND	ND	ND	ND	ND	ND	ND	0.475893	ND	ND	0.558941	ND	ND	ND	ND	ND	ND	ND	ND	ND	0.70536	ND	ND	ND	ND	ND	ND	ND	ND	ND	ND	ND
MB3266	ND	ND	ND	ND	ND	ND	ND	ND	ND	ND	ND	ND	ND	ND	ND	ND	ND	ND	ND	ND	ND	ND	ND	ND	ND	ND	ND	ND	ND	ND	ND	ND	ND	ND	ND	ND	ND	ND	ND	ND	ND	ND	ND	1.13167	ND	ND	ND	ND	0.993167
MB3345	1.41798	ND	ND	ND	ND	ND	1.3874	ND	ND	1.63491	ND	ND	ND	ND	ND	ND	ND	ND	ND	ND	ND	ND	ND	ND	1.29774	ND	1.32587	ND	ND	ND	ND	ND	ND	ND	1.62875	ND	ND	ND	ND	ND	ND	ND	ND	ND	ND	ND	ND	ND	ND
MB3348	ND	ND	ND	ND	ND	ND	ND	ND	ND	ND	ND	ND	ND	ND	ND	6.59578	ND	ND	ND	ND	ND	ND	ND	ND	6.03485	ND	ND	6.31602	ND	ND	ND	ND	ND	ND	ND	6.54097	ND	ND	ND	ND	ND	ND	ND	ND	ND	ND	ND	ND	ND
MB3362	ND	ND	ND	ND	ND	ND	1.211	ND	ND	ND	ND	ND	ND	ND	ND	1.07952	ND	ND	ND	ND	ND	ND	ND	ND	0.842838	ND	0.885112	ND	ND	ND	ND	ND	ND	ND	1.16748	ND	ND	ND	ND	ND	ND	ND	ND	ND	ND	0.979074	ND	ND	ND
MB3373	ND	ND	1.30387	ND	ND	ND	1.1123	ND	ND	ND	ND	ND	ND	ND	ND	1.12202	ND	ND	ND	ND	ND	ND	ND	ND	ND	ND	ND	ND	ND	ND	ND	ND	ND	ND	1.16665	ND	ND	ND	ND	ND	ND	ND	ND	ND	ND	0.872204	ND	ND	ND
MB3390	ND	ND	1.67609	ND	ND	ND	ND	ND	ND	ND	ND	ND	ND	ND	ND	4.21701	ND	ND	ND	ND	ND	ND	ND	ND	4.93941	ND	4.76489	ND	ND	ND	ND	16.507	ND	ND	ND	ND	ND	ND	ND	ND	ND	ND	ND	ND	ND	ND	ND	ND	ND
MB3444	ND	ND	1.0623	ND	ND	ND	0.948107	ND	ND	ND	ND	ND	ND	ND	ND	ND	ND	ND	ND	ND	ND	ND	ND	ND	1.04622	ND	1.01477	ND	ND	ND	ND	ND	ND	ND	1.03015	ND	ND	ND	ND	ND	ND	ND	ND	ND	ND	0.789401	ND	ND	ND
MB3565	ND	ND	ND	ND	ND	ND	ND	ND	ND	ND	ND	ND	ND	ND	ND	8.50988	ND	ND	ND	ND	ND	ND	ND	ND	1.57842	ND	ND	1.53779	ND	ND	ND	ND	ND	ND	ND	ND	ND	8.14527	ND	ND	ND	ND	ND	ND	ND	ND	ND	ND	ND
MB3567	ND	ND	ND	ND	ND	ND	ND	ND	ND	ND	ND	ND	ND	ND	ND	ND	ND	ND	ND	ND	ND	ND	ND	ND	ND	ND	ND	ND	ND	ND	ND	ND	ND	ND	ND	ND	ND	0.541629	ND	ND	ND	ND	ND	ND	ND	ND	ND	ND	ND
MB3584	ND	ND	ND	ND	ND	ND	ND	ND	ND	ND	1.01448	ND	ND	ND	ND	ND	ND	ND	ND	ND	ND	ND	ND	ND	ND	ND	ND	ND	ND	ND	ND	ND	ND	ND	1.11487	ND	ND	ND	ND	ND	ND	ND	ND	ND	ND	ND	ND	ND	ND
MB3598	ND	0.950751	ND	ND	ND	ND	ND	ND	ND	ND	ND	ND	ND	ND	ND	0.870478	ND	ND	ND	ND	ND	ND	ND	ND	0.889055	ND	ND	0.838148	ND	ND	ND	ND	ND	8.00184	ND	ND	ND	ND	ND	ND	ND	ND	ND	ND	ND	ND	ND	ND	ND
MB3605	ND	ND	0.892821	ND	ND	ND	0.82853	ND	ND	ND	ND	ND	ND	ND	ND	ND	ND	ND	ND	ND	ND	ND	ND	ND	ND	ND	ND	ND	ND	ND	ND	ND	ND	ND	0.862697	ND	ND	ND	ND	ND	ND	ND	ND	ND	ND	0.668364	ND	ND	ND
MB3612	ND	ND	1.26217	ND	ND	ND	ND	ND	ND	ND	ND	ND	ND	ND	ND	1.05087	ND	ND	2.29438	ND	ND	1.183	ND	ND	0.86435	ND	0.823566	ND	ND	ND	ND	ND	ND	ND	ND	ND	ND	ND	ND	ND	1.2042	ND	ND	ND	ND	ND	ND	ND	ND
MB3767	ND	0.464647	ND	ND	ND	ND	ND	ND	ND	ND	ND	ND	ND	ND	1.68371	ND	ND	ND	ND	ND	ND	ND	ND	ND	ND	ND	ND	ND	ND	ND	ND	ND	ND	ND	0.831978	ND	ND	ND	ND	ND	ND	ND	ND	ND	ND	ND	ND	ND	ND
MB3825A	ND	ND	1.10739	ND	ND	ND	ND	ND	ND	ND	ND	ND	ND	ND	ND	ND	ND	ND	ND	ND	ND	1.0298	ND	ND	ND	ND	ND	ND	ND	ND	ND	ND	ND	4.15881	ND	ND	ND	ND	ND	ND	ND	ND	ND	ND	ND	ND	ND	ND	ND
MB3866	ND	ND	0.926382	ND	ND	ND	0.705047	ND	ND	ND	ND	ND	ND	ND	ND	ND	ND	ND	ND	ND	ND	ND	ND	ND	ND	ND	ND	ND	ND	ND	ND	ND	ND	ND	0.802501	ND	ND	ND	ND	ND	ND	ND	ND	ND	ND	0.624071	ND	ND	ND
MB3900	ND	ND	ND	ND	ND	ND	ND	ND	ND	ND	ND	ND	ND	ND	ND	1.2384	1.1736	ND	4.16616	ND	ND	ND	ND	ND	0.383657	ND	0.403619	ND	ND	0.29118	ND	ND	ND	ND	ND	ND	ND	ND	ND	ND	ND	ND	ND	ND	ND	ND	ND	1.09705	ND
MB3917	ND	ND	1.13513	ND	ND	ND	0.92607	ND	ND	ND	ND	ND	ND	ND	ND	ND	ND	ND	ND	ND	ND	ND	ND	ND	ND	ND	ND	ND	ND	ND	ND	ND	ND	ND	0.994897	ND	ND	ND	ND	ND	ND	ND	ND	ND	ND	0.900592	ND	ND	ND
MB3937	ND	ND	ND	ND	ND	ND	ND	ND	ND	ND	ND	ND	ND	ND	ND	1.50134	ND	ND	ND	ND	ND	ND	ND	ND	4.52071	ND	ND	3.72551	ND	ND	ND	ND	ND	ND	ND	ND	ND	1.39688	ND	ND	ND	ND	ND	ND	ND	ND	ND	ND	ND
MB3958	ND	ND	1.01931	ND	ND	ND	1.14781	ND	ND	ND	ND	ND	ND	ND	ND	ND	ND	ND	ND	ND	ND	ND	ND	ND	ND	ND	ND	ND	ND	ND	ND	ND	ND	ND	1.23383	ND	ND	ND	ND	ND	ND	ND	ND	ND	ND	0.872289	ND	ND	ND
MB4058	ND	ND	0.985957	ND	ND	ND	1.21512	ND	ND	ND	ND	ND	ND	ND	ND	ND	ND	ND	ND	ND	ND	ND	ND	ND	ND	ND	ND	ND	ND	ND	ND	ND	ND	ND	0.972717	ND	ND	ND	ND	ND	ND	ND	ND	ND	ND	0.807973	ND	ND	ND
MB4127	ND	ND	0.956886	ND	ND	ND	0.827891	ND	ND	ND	ND	ND	ND	ND	ND	ND	ND	ND	ND	ND	ND	ND	ND	ND	0.757742	ND	0.688888	ND	ND	ND	ND	ND	ND	ND	2.22495	ND	ND	ND	ND	ND	ND	ND	ND	ND	ND	0.645318	ND	ND	ND
MB4157	ND	ND	ND	ND	ND	ND	ND	ND	ND	ND	ND	ND	ND	ND	ND	0.691489	ND	ND	ND	ND	ND	ND	ND	ND	0.607176	ND	ND	0.642986	ND	ND	ND	ND	ND	ND	ND	ND	ND	0.680599	ND	ND	ND	ND	ND	ND	ND	ND	ND	ND	ND
MB4181	ND	0.471445	ND	ND	ND	ND	ND	ND	ND	ND	ND	ND	ND	ND	ND	0.516545	ND	ND	ND	ND	ND	ND	ND	ND	ND	ND	ND	ND	ND	ND	ND	ND	ND	ND	0.431057	ND	ND	ND	ND	ND	ND	ND	ND	ND	ND	0.0912834	ND	ND	ND
MB4211	ND	ND	ND	ND	ND	1.63977	ND	ND	ND	ND	ND	ND	ND	7.31661	ND	ND	ND	ND	7.24752	ND	ND	ND	ND	ND	ND	ND	ND	ND	ND	1.63195	ND	ND	ND	ND	0.768827	ND	ND	ND	ND	ND	ND	ND	ND	ND	ND	ND	ND	ND	ND
MB4222	ND	1.70421	ND	ND	ND	ND	1.69219	ND	ND	ND	ND	ND	ND	ND	ND	1.1655	ND	ND	ND	ND	ND	ND	ND	ND	12.7135	ND	9.84986	ND	ND	ND	ND	ND	ND	ND	2.70935	ND	ND	ND	ND	ND	ND	ND	ND	ND	ND	1.33345	ND	ND	ND
MB4254	ND	ND	ND	ND	ND	ND	ND	ND	ND	ND	ND	ND	ND	ND	ND	ND	ND	ND	ND	ND	ND	ND	ND	ND	ND	ND	ND	ND	ND	ND	ND	ND	ND	1.43106	ND	ND	ND	ND	ND	ND	ND	ND	ND	ND	ND	ND	ND	ND	ND
MB4424	ND	ND	ND	1.26114	ND	ND	ND	ND	ND	ND	ND	ND	ND	ND	1.14793	ND	ND	ND	ND	ND	ND	ND	ND	ND	0.829137	ND	0.842643	ND	ND	ND	ND	ND	ND	ND	1.31275	ND	ND	ND	ND	ND	ND	ND	ND	ND	ND	ND	ND	ND	ND
MB4440	ND	ND	ND	ND	ND	ND	ND	ND	ND	ND	ND	ND	ND	ND	ND	1.72618	ND	ND	ND	ND	ND	ND	ND	ND	1.76918	ND	ND	1.8229	ND	ND	ND	ND	ND	ND	ND	ND	ND	2.00611	ND	ND	ND	ND	ND	ND	ND	ND	ND	ND	ND
MB4513	ND	ND	0.885799	ND	ND	ND	0.692879	ND	ND	ND	ND	ND	ND	ND	ND	0.870953	ND	ND	ND	ND	ND	ND	ND	ND	0.712756	ND	ND	0.820364	ND	ND	ND	ND	ND	ND	2.21151	ND	ND	ND	ND	ND	ND	ND	ND	ND	ND	0.588315	ND	ND	ND
MB4540	ND	ND	ND	ND	ND	ND	0.883053	ND	ND	ND	ND	ND	ND	ND	ND	0.92553	ND	ND	ND	ND	ND	ND	ND	ND	1.13048	ND	1.07053	ND	ND	ND	ND	ND	ND	ND	0.759863	ND	ND	ND	ND	ND	ND	ND	ND	ND	ND	0.820283	ND	ND	ND
MB4589	ND	ND	1.5077	ND	ND	ND	ND	ND	ND	ND	ND	ND	ND	ND	ND	1.4118	ND	ND	ND	ND	ND	ND	ND	ND	ND	ND	ND	ND	ND	ND	ND	ND	ND	ND	ND	ND	0.597797	ND	ND	ND	ND	ND	ND	ND	ND	ND	ND	ND	ND
MB4649	ND	ND	ND	ND	ND	ND	ND	ND	ND	ND	ND	ND	ND	ND	ND	ND	ND	ND	ND	ND	ND	ND	ND	ND	1.15935	ND	ND	1.10063	ND	ND	ND	ND	ND	ND	ND	ND	ND	ND	ND	ND	ND	ND	ND	ND	ND	ND	ND	ND	ND
MB4688	ND	ND	ND	ND	ND	ND	ND	ND	ND	ND	ND	ND	ND	ND	ND	0.875564	ND	ND	ND	ND	ND	ND	ND	ND	ND	ND	ND	ND	ND	ND	ND	ND	ND	ND	ND	ND	ND	ND	ND	ND	0.617492	ND	ND	ND	ND	ND	ND	ND	ND
MB4698	ND	ND	ND	ND	ND	ND	ND	ND	ND	ND	ND	ND	ND	ND	ND	ND	ND	ND	ND	ND	ND	ND	ND	ND	ND	ND	ND	ND	ND	ND	ND	ND	ND	ND	ND	ND	ND	3.77063	ND	ND	ND	ND	ND	ND	ND	ND	ND	ND	ND
MB4732	ND	ND	ND	ND	ND	ND	ND	ND	ND	ND	ND	ND	ND	ND	1.60784	ND	ND	ND	ND	ND	ND	ND	ND	ND	ND	ND	ND	ND	ND	ND	ND	ND	ND	ND	2.27992	ND	ND	ND	ND	ND	ND	ND	ND	ND	ND	ND	ND	ND	ND
MB4736	ND	ND	ND	ND	ND	ND	ND	ND	ND	ND	ND	ND	ND	ND	ND	0.718389	ND	ND	ND	ND	ND	ND	ND	ND	0.65505	ND	ND	0.616981	ND	ND	ND	ND	ND	ND	ND	ND	ND	0.702221	ND	ND	ND	ND	ND	ND	ND	ND	ND	ND	ND
MB4862	ND	ND	0.846687	ND	ND	ND	0.833227	ND	ND	ND	ND	ND	ND	ND	ND	ND	ND	ND	ND	ND	ND	ND	ND	ND	ND	ND	ND	ND	ND	ND	ND	ND	ND	ND	0.846714	ND	ND	ND	ND	ND	ND	ND	ND	ND	ND	0.644439	ND	ND	ND
MB4926	ND	ND	ND	ND	ND	ND	ND	ND	ND	ND	ND	ND	ND	ND	ND	ND	ND	ND	ND	ND	ND	ND	ND	ND	ND	ND	ND	ND	ND	2.97399	ND	ND	ND	ND	ND	ND	ND	ND	ND	ND	ND	ND	ND	ND	ND	ND	ND	ND	ND
MB4948	ND	ND	0.892393	ND	ND	ND	0.809539	ND	ND	ND	ND	ND	ND	ND	ND	ND	ND	ND	ND	ND	ND	ND	ND	ND	ND	ND	ND	ND	ND	ND	ND	ND	ND	ND	0.98045	ND	ND	ND	ND	ND	ND	ND	ND	ND	ND	0.760801	ND	ND	ND
MB4970	ND	ND	ND	ND	ND	ND	ND	ND	ND	ND	ND	ND	ND	ND	1.12341	ND	ND	ND	ND	ND	ND	ND	ND	1.15821	ND	ND	1.11101	ND	ND	ND	ND	ND	ND	1.42455	ND	ND	ND	ND	ND	ND	ND	ND	ND	ND	ND	ND	ND	ND	ND
MB5038	ND	ND	ND	ND	ND	ND	ND	ND	ND	ND	ND	ND	ND	ND	ND	ND	ND	ND	ND	ND	ND	ND	ND	ND	ND	ND	ND	ND	ND	ND	ND	ND	ND	ND	ND	ND	ND	0.434123	ND	ND	ND	ND	ND	ND	ND	ND	ND	ND	ND
MB5127	ND	ND	1.42632	ND	ND	ND	1.20596	ND	ND	ND	ND	ND	ND	ND	ND	ND	ND	ND	1.18198	ND	ND	ND	ND	ND	ND	ND	ND	ND	ND	ND	ND	ND	ND	ND	1.35883	ND	ND	ND	ND	ND	ND	ND	ND	ND	ND	0.966152	ND	ND	ND
MB5155	ND	ND	ND	ND	ND	ND	0.137599	ND	ND	ND	ND	ND	ND	ND	ND	ND	ND	ND	ND	ND	ND	ND	ND	ND	ND	ND	ND	ND	ND	ND	ND	ND	ND	ND	ND	ND	ND	ND	ND	ND	ND	ND	ND	ND	ND	0.129808	ND	ND	ND
MB5170	ND	ND	ND	ND	ND	ND	ND	ND	ND	ND	ND	ND	ND	ND	ND	ND	ND	ND	ND	ND	ND	ND	ND	ND	ND	ND	ND	ND	ND	1.46319	ND	ND	ND	ND	ND	ND	ND	ND	ND	ND	ND	ND	ND	ND	ND	ND	ND	ND	ND
MB5185	ND	ND	ND	ND	ND	ND	ND	ND	ND	ND	ND	ND	ND	ND	ND	ND	ND	ND	ND	ND	ND	ND	ND	ND	1.02944	ND	0.997924	ND	ND	ND	ND	ND	ND	ND	1.06375	ND	ND	ND	ND	ND	ND	ND	ND	ND	ND	ND	ND	ND	ND
MB5198	ND	ND	ND	ND	ND	ND	ND	ND	ND	ND	ND	ND	ND	ND	ND	ND	ND	ND	ND	ND	ND	ND	ND	ND	ND	ND	ND	ND	ND	0.424075	ND	ND	ND	ND	ND	ND	ND	ND	ND	ND	ND	ND	ND	ND	ND	ND	ND	ND	ND
MB5277	ND	ND	ND	ND	ND	ND	ND	ND	ND	ND	ND	ND	ND	ND	ND	ND	ND	ND	ND	ND	ND	ND	ND	ND	ND	ND	ND	ND	ND	ND	ND	ND	ND	ND	0.867862	ND	ND	ND	ND	ND	ND	ND	ND	ND	ND	ND	ND	ND	ND
MB5286	ND	1.44404	ND	ND	1.28787	ND	1.14403	ND	ND	ND	ND	ND	ND	ND	ND	1.49064	ND	ND	0.960315	ND	ND	ND	1.02619	ND	ND	1.26972	ND	ND	ND	ND	ND	ND	ND	ND	ND	ND	ND	ND	ND	ND	ND	1.30569	ND	ND	ND	1.15397	ND	ND	ND
MB5288	ND	ND	4.33095	ND	ND	ND	5.84738	ND	ND	ND	ND	ND	ND	ND	ND	ND	ND	ND	ND	ND	ND	ND	ND	ND	ND	ND	ND	ND	ND	ND	ND	ND	ND	ND	5.36408	ND	ND	ND	ND	ND	ND	ND	ND	ND	ND	4.88546	ND	ND	ND
MB5294	ND	ND	1.27976	ND	ND	ND	1.25437	ND	ND	ND	ND	ND	ND	ND	ND	1.263	ND	ND	ND	ND	ND	ND	ND	ND	ND	ND	ND	ND	ND	ND	ND	ND	ND	ND	1.28879	ND	ND	ND	ND	ND	ND	ND	ND	ND	ND	1.11844	ND	ND	ND
MB5299	ND	ND	2.1678	ND	ND	ND	2.15854	ND	ND	ND	ND	ND	ND	ND	ND	1.37681	ND	ND	ND	ND	ND	ND	ND	ND	ND	ND	ND	ND	ND	ND	ND	ND	ND	ND	2.05104	ND	ND	ND	ND	ND	ND	ND	ND	ND	ND	1.61073	ND	ND	ND
MB5308	ND	ND	ND	ND	ND	ND	ND	ND	ND	ND	ND	ND	ND	ND	ND	ND	ND	ND	ND	ND	ND	ND	ND	ND	ND	ND	ND	ND	ND	ND	ND	ND	ND	0.876869	ND	ND	ND	ND	ND	ND	ND	ND	ND	ND	ND	ND	ND	ND	ND
MB5372	ND	ND	ND	ND	ND	ND	ND	ND	ND	ND	ND	ND	ND	ND	ND	0.601876	ND	ND	ND	ND	ND	ND	ND	ND	ND	ND	ND	ND	ND	ND	ND	ND	ND	ND	0.641101	ND	ND	ND	ND	ND	ND	ND	ND	ND	ND	ND	ND	ND	ND
MB5489	ND	ND	ND	ND	ND	ND	ND	ND	0.843031	ND	ND	ND	ND	ND	ND	ND	ND	ND	ND	ND	ND	ND	ND	ND	0.832938	ND	ND	0.827639	ND	ND	ND	ND	ND	1.80938	ND	ND	ND	ND	ND	ND	ND	ND	ND	ND	ND	ND	ND	ND	ND
MB5501	ND	ND	ND	ND	ND	ND	ND	ND	ND	ND	ND	ND	ND	ND	ND	0.986523	ND	ND	ND	ND	ND	ND	ND	ND	ND	ND	ND	ND	ND	ND	ND	ND	ND	ND	0.882184	ND	ND	ND	ND	ND	ND	ND	ND	ND	ND	ND	ND	ND	ND
MB5508	ND	ND	ND	ND	ND	ND	ND	ND	ND	ND	ND	ND	ND	ND	ND	ND	ND	ND	ND	ND	ND	ND	ND	ND	ND	ND	ND	ND	ND	ND	ND	ND	ND	ND	ND	ND	ND	ND	ND	ND	ND	ND	ND	ND	ND	ND	ND	ND	ND
MB5510	ND	ND	ND	ND	ND	ND	1.41665	ND	ND	ND	ND	ND	ND	ND	ND	2.00004	ND	ND	ND	ND	ND	ND	ND	ND	7.50414	ND	7.64404	ND	ND	ND	ND	ND	ND	ND	1.87555	ND	ND	ND	ND	ND	ND	ND	ND	ND	ND	1.09609	ND	ND	ND
MB5604	ND	ND	ND	ND	ND	ND	0.497102	ND	ND	ND	ND	ND	ND	ND	ND	0.533919	ND	ND	ND	ND	ND	ND	ND	ND	ND	ND	ND	ND	ND	ND	ND	ND	ND	ND	0.505293	ND	ND	ND	ND	ND	ND	ND	ND	ND	ND	0.33392	ND	ND	ND
MB5646	ND	ND	ND	ND	ND	ND	1.19445	ND	ND	ND	ND	ND	ND	ND	ND	1.26311	ND	ND	ND	ND	ND	ND	ND	3.15275	ND	ND	3.23328	ND	2.01706	ND	ND	ND	ND	ND	2.54283	ND	ND	ND	ND	ND	ND	ND	ND	ND	ND	1.06458	ND	ND	ND
MB5705	ND	ND	ND	ND	ND	ND	ND	ND	ND	ND	ND	ND	ND	ND	ND	ND	ND	ND	ND	ND	ND	ND	ND	ND	2.31076	ND	2.26194	ND	ND	ND	ND	ND	ND	ND	2.32468	ND	ND	ND	ND	ND	ND	ND	ND	ND	ND	ND	ND	ND	ND
MB5782	ND	0.871123	ND	ND	ND	ND	ND	ND	ND	ND	ND	ND	ND	ND	ND	ND	ND	ND	ND	ND	ND	0.591018	ND	ND	0.770245	ND	0.694252	ND	ND	ND	ND	ND	ND	ND	1.56159	ND	ND	ND	ND	ND	ND	ND	ND	ND	ND	ND	ND	ND	ND
MB5823	ND	ND	ND	ND	ND	ND	ND	ND	ND	ND	ND	ND	ND	ND	5.851	ND	ND	ND	ND	ND	ND	ND	ND	ND	15.5569	ND	14.3283	ND	ND	ND	ND	ND	ND	ND	1.28827	ND	ND	ND	ND	ND	ND	ND	ND	ND	5.74733	ND	ND	ND	ND
MB5908	ND	ND	0.91496	ND	ND	ND	0.758451	ND	ND	ND	ND	ND	ND	ND	ND	0.767208	ND	ND	ND	ND	ND	ND	ND	ND	0.952643	ND	ND	0.936169	ND	ND	ND	ND	ND	ND	0.874938	ND	ND	ND	ND	ND	ND	ND	ND	ND	ND	0.659017	ND	ND	ND
MB5934	ND	ND	ND	ND	ND	ND	ND	ND	ND	ND	ND	ND	ND	ND	ND	ND	ND	ND	ND	ND	ND	ND	ND	ND	ND	ND	ND	ND	ND	ND	ND	ND	ND	ND	3.5765	ND	ND	ND	ND	ND	ND	ND	ND	ND	ND	ND	ND	ND	ND
MB5965	ND	ND	ND	ND	ND	ND	0.887739	ND	ND	ND	ND	ND	ND	ND	ND	ND	ND	ND	ND	ND	ND	ND	ND	ND	ND	ND	ND	ND	ND	ND	ND	ND	ND	ND	1.07004	ND	ND	ND	ND	ND	ND	ND	ND	ND	ND	0.735619	ND	ND	ND
MB5978	ND	ND	ND	ND	ND	ND	ND	ND	ND	ND	ND	ND	ND	ND	ND	1.25461	ND	ND	ND	ND	ND	ND	ND	ND	1.16599	ND	ND	1.27287	ND	ND	ND	ND	ND	ND	ND	ND	ND	1.48046	ND	ND	ND	ND	ND	ND	ND	ND	ND	ND	ND
MB5995	ND	ND	ND	ND	ND	ND	1.91276	ND	ND	ND	ND	ND	ND	ND	ND	1.17589	ND	ND	ND	ND	ND	ND	ND	ND	ND	ND	ND	ND	ND	ND	ND	ND	ND	ND	1.01674	ND	ND	ND	ND	ND	ND	ND	ND	ND	ND	1.63145	ND	ND	ND
MB6054	ND	ND	ND	ND	ND	ND	ND	ND	ND	ND	ND	ND	ND	ND	ND	1.26362	ND	ND	ND	ND	ND	ND	ND	ND	1.23608	ND	ND	1.30246	ND	ND	ND	ND	ND	ND	ND	ND	ND	1.4152	ND	ND	ND	ND	ND	ND	ND	ND	ND	ND	ND
MB6066	ND	ND	2.0936	ND	ND	ND	2.26531	ND	ND	ND	ND	ND	ND	ND	ND	2.17901	ND	ND	ND	ND	ND	ND	ND	ND	ND	ND	ND	ND	ND	ND	ND	ND	ND	ND	2.28041	ND	ND	ND	ND	ND	ND	ND	ND	ND	ND	2.12996	ND	ND	ND
MB6068	ND	ND	1.67674	ND	ND	ND	1.64653	ND	ND	ND	ND	ND	ND	ND	ND	1.57238	ND	ND	ND	ND	ND	ND	ND	ND	1.65414	ND	ND	1.64622	ND	ND	ND	ND	ND	ND	1.73475	ND	ND	ND	ND	ND	ND	ND	ND	ND	ND	1.56712	ND	ND	ND
MB6125	ND	ND	ND	ND	ND	ND	ND	ND	ND	ND	ND	ND	ND	ND	ND	ND	ND	ND	ND	ND	ND	0.541243	ND	ND	ND	ND	ND	ND	ND	ND	0.249833	ND	ND	ND	ND	ND	ND	ND	ND	ND	ND	ND	ND	ND	ND	ND	ND	ND	ND
MB6162	ND	ND	0.888725	ND	ND	ND	ND	ND	ND	ND	ND	ND	ND	ND	ND	ND	ND	ND	0.831684	ND	ND	ND	ND	ND	0.797806	ND	ND	0.753787	ND	ND	ND	ND	ND	ND	ND	ND	ND	ND	ND	ND	2.38615	ND	ND	ND	ND	ND	ND	ND	ND
MB6170	ND	ND	ND	ND	ND	ND	0.896831	ND	ND	ND	ND	ND	ND	ND	ND	ND	ND	ND	ND	ND	ND	ND	ND	ND	ND	ND	ND	ND	ND	ND	ND	ND	ND	ND	0.88603	ND	ND	ND	ND	ND	ND	ND	ND	ND	ND	0.688146	ND	ND	ND
MB6177	ND	ND	ND	ND	ND	ND	ND	ND	ND	ND	ND	ND	ND	ND	ND	1.05293	ND	ND	ND	ND	ND	ND	ND	ND	1.44097	ND	ND	1.35827	ND	ND	ND	ND	ND	ND	ND	ND	ND	1.59055	ND	ND	ND	ND	ND	ND	ND	ND	ND	ND	ND
MB6204	ND	0.904957	ND	ND	ND	ND	ND	ND	ND	ND	ND	ND	ND	ND	ND	ND	ND	ND	ND	ND	ND	ND	ND	ND	ND	ND	ND	ND	ND	ND	ND	ND	ND	ND	1.93186	ND	ND	ND	ND	ND	ND	ND	ND	ND	ND	ND	ND	ND	ND
MB6206	ND	ND	0.890474	ND	ND	ND	ND	ND	ND	ND	ND	ND	ND	ND	ND	ND	ND	ND	0.907969	ND	ND	0.939684	ND	ND	ND	ND	ND	ND	ND	ND	ND	ND	ND	ND	ND	ND	ND	ND	ND	ND	8.6114	ND	ND	ND	ND	ND	ND	ND	ND
MB6268	ND	ND	1.73961	ND	ND	ND	ND	ND	2.92822	ND	ND	ND	ND	ND	ND	1.71121	ND	ND	ND	ND	ND	ND	ND	ND	1.55952	ND	ND	1.59256	ND	ND	ND	ND	ND	3.60387	ND	ND	ND	ND	ND	ND	ND	ND	ND	ND	ND	ND	ND	ND	ND
MB6357	ND	ND	ND	ND	ND	ND	ND	ND	ND	ND	ND	ND	ND	ND	ND	ND	ND	ND	ND	ND	ND	ND	ND	ND	ND	ND	ND	ND	ND	ND	ND	ND	ND	2.28957	ND	ND	ND	ND	ND	ND	ND	ND	ND	ND	ND	ND	ND	ND	ND
MB6360	ND	ND	0.982582	ND	ND	ND	ND	ND	ND	ND	ND	ND	ND	ND	ND	ND	ND	ND	1.67716	ND	ND	0.785805	ND	ND	ND	ND	ND	ND	ND	ND	ND	ND	ND	ND	ND	ND	ND	ND	ND	ND	0.999445	ND	ND	ND	ND	ND	ND	ND	ND
MB6377	ND	ND	ND	ND	ND	ND	0.994885	ND	ND	ND	ND	ND	ND	ND	ND	1.04945	ND	ND	ND	ND	ND	ND	ND	ND	ND	ND	ND	ND	ND	ND	ND	ND	ND	ND	0.942697	ND	ND	ND	ND	ND	ND	ND	ND	ND	ND	0.714144	ND	ND	ND
MB6411	ND	ND	1.83105	ND	ND	ND	ND	ND	ND	ND	ND	ND	ND	ND	ND	ND	ND	ND	1.49823	ND	ND	1.64174	ND	ND	1.63231	ND	ND	1.73366	ND	ND	ND	ND	ND	ND	ND	ND	ND	ND	ND	ND	1.81147	ND	ND	ND	ND	ND	ND	ND	ND
MB6420	ND	ND	ND	ND	ND	ND	ND	ND	ND	ND	ND	ND	ND	ND	ND	ND	ND	1.16378	1.27066	ND	ND	ND	ND	ND	ND	ND	ND	ND	ND	ND	ND	ND	ND	ND	ND	ND	ND	ND	ND	ND	ND	ND	ND	ND	ND	ND	ND	ND	ND
MB6471	ND	ND	1.10506	ND	ND	ND	0.913355	ND	ND	ND	ND	ND	ND	ND	ND	1.44732	ND	ND	ND	ND	ND	ND	ND	ND	ND	ND	ND	ND	ND	ND	ND	ND	ND	ND	1.02159	ND	ND	ND	ND	ND	ND	ND	ND	ND	ND	0.788173	ND	ND	ND
MB6490	ND	0.900616	ND	ND	ND	ND	ND	ND	ND	ND	ND	ND	ND	ND	ND	1.02186	ND	ND	ND	ND	ND	ND	ND	ND	0.924798	ND	ND	0.842022	ND	ND	ND	ND	ND	1.29544	ND	ND	ND	ND	ND	ND	ND	ND	ND	ND	ND	ND	ND	ND	ND
MB6589	ND	ND	1.42861	ND	ND	ND	1.43825	ND	ND	ND	ND	ND	ND	ND	ND	ND	ND	ND	ND	ND	ND	ND	ND	ND	ND	ND	ND	ND	ND	ND	ND	ND	ND	ND	1.49432	ND	ND	ND	ND	ND	ND	ND	ND	ND	ND	1.3319	ND	ND	ND
MB6643	ND	1.0133	ND	ND	ND	ND	ND	ND	ND	ND	ND	ND	ND	ND	ND	ND	ND	ND	ND	ND	ND	ND	ND	ND	ND	ND	ND	ND	ND	ND	ND	ND	ND	ND	0.907701	ND	ND	ND	ND	ND	ND	ND	ND	ND	ND	ND	ND	ND	ND
MB6654	2.44525	ND	ND	2.64924	ND	ND	2.48976	2.21681	ND	ND	ND	ND	ND	ND	4.86362	ND	ND	ND	4.7738	ND	ND	2.43053	ND	ND	ND	ND	ND	ND	ND	ND	ND	ND	ND	ND	ND	ND	ND	ND	ND	ND	ND	ND	ND	ND	ND	2.4257	ND	ND	ND
MB6656	ND	0.979433	ND	ND	ND	ND	ND	ND	ND	ND	ND	ND	ND	ND	ND	ND	ND	ND	ND	ND	ND	ND	ND	ND	0.951706	ND	0.978452	ND	ND	ND	ND	ND	ND	ND	ND	ND	ND	ND	ND	ND	1.00095	ND	ND	ND	ND	ND	ND	ND	ND
MB6798	ND	ND	0.906262	ND	ND	ND	0.885272	ND	ND	ND	ND	ND	ND	ND	ND	1.91724	ND	ND	ND	ND	ND	ND	ND	ND	ND	ND	ND	ND	ND	ND	ND	ND	ND	ND	0.797487	ND	ND	ND	ND	ND	ND	ND	ND	ND	ND	0.708177	ND	ND	ND
MB6813	ND	ND	1.003	ND	ND	ND	0.875838	ND	ND	ND	ND	ND	ND	ND	ND	1.29162	ND	ND	ND	ND	ND	ND	ND	ND	ND	ND	ND	ND	ND	ND	ND	ND	ND	ND	2.69368	ND	ND	ND	ND	ND	ND	ND	ND	ND	ND	0.639545	ND	ND	ND
MB6828	ND	ND	ND	ND	ND	ND	ND	ND	ND	ND	ND	ND	ND	ND	ND	1.71439	ND	ND	ND	ND	ND	ND	ND	ND	1.33616	ND	1.59826	ND	ND	ND	ND	ND	ND	ND	ND	ND	ND	ND	ND	ND	1.11087	ND	ND	ND	ND	ND	ND	ND	ND
MB6832	ND	ND	ND	ND	ND	ND	ND	ND	ND	ND	ND	ND	ND	ND	ND	ND	ND	ND	ND	ND	ND	ND	ND	ND	ND	ND	ND	ND	ND	ND	ND	ND	ND	ND	ND	ND	ND	1.07821	ND	ND	ND	ND	ND	ND	ND	ND	ND	ND	ND
MB6887	ND	ND	ND	ND	ND	ND	1.09347	ND	ND	ND	ND	ND	ND	ND	ND	ND	ND	ND	ND	ND	ND	ND	ND	ND	1.331	ND	1.34812	ND	ND	ND	ND	ND	ND	ND	1.15278	ND	ND	ND	ND	ND	ND	ND	ND	ND	ND	0.844893	ND	ND	ND
MB6910	ND	ND	ND	ND	ND	ND	ND	ND	ND	ND	ND	ND	ND	ND	ND	1.35067	ND	ND	ND	ND	ND	ND	ND	ND	2.81025	ND	2.82413	ND	ND	ND	ND	ND	ND	ND	ND	ND	ND	1.47319	ND	ND	ND	ND	ND	ND	ND	ND	ND	ND	ND
MB6960	ND	ND	ND	ND	ND	ND	ND	ND	ND	ND	ND	ND	ND	ND	ND	1.82701	ND	ND	ND	ND	ND	ND	ND	ND	ND	ND	ND	ND	ND	ND	ND	ND	ND	ND	5.14439	ND	ND	ND	ND	ND	ND	ND	ND	ND	ND	ND	ND	ND	ND
MB6980	ND	ND	1.83107	ND	ND	ND	ND	ND	ND	ND	ND	ND	ND	ND	ND	ND	ND	ND	1.43232	ND	ND	1.45543	ND	ND	ND	ND	ND	ND	ND	ND	ND	ND	ND	ND	ND	ND	ND	ND	ND	ND	1.67853	ND	ND	ND	ND	ND	ND	ND	ND
MB6997	ND	ND	ND	ND	ND	ND	ND	ND	ND	ND	ND	ND	ND	0.673196	ND	ND	ND	ND	0.712096	ND	ND	ND	ND	ND	ND	ND	ND	ND	ND	0.906814	ND	ND	ND	ND	ND	ND	ND	ND	ND	ND	ND	ND	ND	ND	ND	ND	ND	ND	ND
MB7011	ND	ND	ND	ND	ND	ND	ND	ND	ND	ND	ND	ND	ND	ND	ND	1.24692	ND	ND	ND	ND	ND	ND	ND	ND	1.26045	ND	ND	1.20633	ND	ND	ND	ND	ND	ND	ND	ND	ND	1.32119	ND	ND	ND	ND	ND	ND	ND	ND	ND	ND	ND
MB7028	ND	ND	0.684473	ND	ND	ND	ND	ND	ND	ND	ND	ND	ND	ND	ND	0.967986	ND	ND	ND	ND	ND	ND	ND	ND	ND	ND	ND	ND	ND	ND	ND	ND	ND	ND	ND	ND	ND	ND	ND	ND	0.702836	ND	ND	ND	ND	ND	ND	ND	ND
MB7050	ND	ND	1.02573	ND	ND	ND	0.964826	ND	ND	ND	ND	ND	ND	ND	ND	ND	ND	ND	ND	ND	ND	ND	ND	ND	ND	ND	ND	ND	ND	ND	ND	ND	ND	ND	1.04984	ND	ND	ND	ND	ND	ND	ND	ND	ND	ND	0.717061	ND	ND	ND
MB7082	ND	ND	ND	ND	ND	ND	0.455519	ND	ND	ND	ND	ND	ND	ND	ND	ND	ND	ND	ND	ND	ND	ND	ND	ND	ND	ND	ND	ND	ND	ND	ND	ND	ND	ND	0.465631	ND	ND	ND	ND	ND	ND	ND	ND	ND	ND	0.387696	ND	ND	ND
MB7097	ND	1.58962	ND	ND	ND	ND	ND	ND	ND	ND	ND	ND	ND	ND	ND	1.62624	ND	ND	ND	ND	ND	ND	ND	ND	1.54342	ND	ND	1.47557	ND	ND	ND	ND	ND	ND	ND	ND	ND	ND	ND	ND	1.5624	ND	ND	ND	ND	ND	ND	ND	ND
MB7105	ND	1.09998	ND	ND	ND	ND	ND	ND	ND	ND	ND	ND	ND	ND	ND	1.08693	ND	ND	ND	ND	ND	1.03361	ND	ND	ND	ND	ND	ND	ND	ND	ND	ND	ND	ND	1.20372	ND	ND	ND	ND	ND	ND	ND	ND	ND	ND	ND	ND	ND	ND
MB7129	ND	1.21248	ND	ND	ND	ND	ND	ND	ND	ND	ND	ND	ND	ND	ND	1.07204	ND	ND	ND	ND	ND	ND	ND	ND	1.12328	ND	ND	1.1434	ND	ND	ND	ND	ND	ND	ND	ND	ND	ND	ND	ND	0.772959	ND	ND	ND	ND	ND	ND	ND	ND
MB7168	ND	ND	ND	ND	ND	ND	ND	ND	ND	ND	ND	ND	ND	ND	ND	ND	ND	ND	ND	ND	ND	ND	ND	ND	ND	ND	ND	ND	ND	ND	ND	ND	ND	ND	ND	ND	ND	0.863392	ND	ND	ND	ND	ND	ND	ND	ND	ND	ND	ND
MB7206	ND	ND	ND	1.89682	ND	ND	ND	ND	ND	ND	ND	ND	ND	ND	ND	ND	ND	ND	ND	ND	ND	ND	ND	ND	1.89816	ND	2.02707	ND	ND	ND	ND	ND	ND	ND	ND	ND	5.93476	ND	ND	ND	ND	ND	ND	ND	ND	ND	ND	ND	ND
MB7209	ND	ND	ND	ND	ND	ND	ND	ND	ND	ND	ND	ND	ND	ND	ND	1.4381	ND	ND	ND	ND	ND	ND	ND	ND	1.26754	ND	ND	1.37626	ND	ND	ND	ND	ND	ND	ND	ND	ND	1.43765	ND	ND	ND	ND	ND	ND	ND	ND	ND	ND	ND
MB7223	ND	ND	0.977325	ND	ND	ND	0.833004	ND	ND	ND	ND	ND	ND	ND	ND	ND	ND	ND	ND	ND	ND	ND	ND	ND	1.07015	ND	1.13117	ND	ND	ND	ND	ND	ND	ND	0.896309	ND	ND	ND	ND	ND	ND	ND	ND	ND	ND	0.663131	ND	ND	ND
MB7271	ND	ND	ND	ND	ND	ND	ND	ND	ND	ND	ND	ND	ND	ND	ND	ND	ND	ND	ND	ND	ND	ND	ND	ND	ND	ND	ND	ND	2.35439	ND	ND	ND	ND	ND	1.07653	ND	ND	ND	ND	ND	ND	ND	ND	ND	ND	ND	ND	ND	ND
MB7319	ND	ND	ND	ND	ND	ND	ND	ND	ND	ND	ND	ND	ND	ND	ND	ND	ND	ND	ND	ND	ND	ND	ND	ND	ND	ND	ND	ND	ND	ND	0.257688	ND	ND	ND	ND	ND	ND	ND	ND	ND	ND	ND	ND	ND	ND	ND	ND	ND	ND
MB7355	ND	ND	ND	ND	ND	ND	ND	ND	ND	ND	ND	ND	ND	ND	ND	0.965253	ND	ND	1.75837	ND	ND	0.703038	ND	ND	1.53664	ND	1.61908	ND	ND	ND	ND	ND	ND	ND	ND	ND	ND	ND	ND	ND	3.13316	ND	ND	ND	ND	ND	ND	ND	ND
MB7357	ND	ND	ND	ND	ND	ND	ND	ND	ND	ND	ND	ND	ND	ND	ND	1.64101	ND	ND	ND	ND	ND	ND	ND	ND	ND	ND	ND	ND	ND	ND	ND	ND	ND	ND	3.15759	ND	ND	ND	ND	ND	ND	ND	ND	ND	ND	ND	ND	ND	ND
MB7363	ND	ND	0.979069	ND	ND	ND	0.765265	ND	ND	ND	ND	ND	ND	ND	ND	1.4	ND	ND	ND	ND	ND	ND	ND	ND	ND	ND	ND	ND	ND	ND	ND	ND	ND	ND	0.929693	ND	ND	ND	ND	ND	ND	ND	ND	ND	ND	0.815364	ND	ND	ND
MB7413	ND	ND	ND	ND	ND	ND	ND	ND	ND	ND	ND	1.55041	ND	ND	ND	ND	ND	ND	ND	ND	ND	ND	ND	ND	1.66259	ND	1.65879	ND	ND	ND	ND	ND	ND	1.26517	ND	ND	ND	ND	ND	ND	ND	ND	ND	ND	ND	ND	ND	ND	ND
MB7513	ND	ND	ND	ND	ND	ND	ND	ND	ND	ND	ND	ND	ND	ND	ND	1.00841	ND	ND	ND	ND	ND	ND	ND	ND	0.989918	ND	ND	1.00553	ND	ND	ND	ND	ND	ND	ND	ND	ND	1.1408	ND	ND	ND	ND	ND	ND	ND	ND	ND	ND	ND
MB7542	ND	ND	ND	ND	ND	ND	ND	ND	ND	ND	ND	ND	ND	ND	ND	1.75053	ND	ND	ND	ND	ND	ND	ND	ND	3.30721	ND	3.21293	ND	ND	ND	ND	ND	ND	ND	ND	ND	ND	1.62605	ND	ND	ND	ND	ND	ND	ND	ND	ND	ND	ND
MB7561	ND	ND	ND	ND	ND	ND	ND	ND	ND	ND	ND	ND	ND	ND	ND	ND	ND	ND	ND	ND	ND	ND	ND	ND	ND	ND	ND	ND	ND	ND	ND	ND	ND	ND	5.83628	ND	ND	ND	ND	ND	ND	ND	ND	ND	ND	ND	ND	ND	ND
MB7563	ND	ND	ND	1.71803	ND	ND	ND	ND	ND	ND	ND	ND	ND	ND	ND	ND	ND	ND	ND	ND	ND	ND	ND	ND	1.33079	ND	1.35043	ND	ND	ND	ND	ND	ND	ND	ND	ND	1.30862	ND	ND	ND	ND	ND	ND	ND	ND	ND	ND	ND	ND
MB7760	ND	ND	1.79005	ND	ND	ND	ND	ND	ND	ND	ND	ND	ND	ND	ND	ND	ND	ND	4.10088	ND	ND	ND	ND	ND	ND	ND	ND	ND	ND	ND	0.741456	ND	ND	ND	ND	ND	ND	ND	ND	ND	1.76569	ND	ND	ND	ND	ND	ND	ND	ND
MB7775	ND	ND	3.57731	ND	ND	ND	3.45018	ND	ND	ND	ND	ND	ND	ND	ND	ND	ND	ND	ND	ND	ND	ND	ND	ND	ND	ND	ND	ND	ND	ND	ND	ND	ND	ND	ND	ND	ND	ND	ND	ND	ND	ND	ND	ND	ND	2.5461	ND	ND	ND
MB7786	ND	ND	ND	ND	ND	ND	ND	ND	ND	ND	ND	ND	ND	ND	ND	5.56819	ND	ND	ND	ND	ND	ND	ND	ND	4.71217	ND	ND	4.73606	ND	ND	ND	ND	ND	ND	ND	ND	ND	5.26859	ND	ND	ND	ND	ND	ND	ND	ND	ND	ND	ND
MB7979	ND	ND	ND	ND	ND	ND	1.15655	ND	ND	ND	ND	ND	ND	ND	ND	1.27156	ND	ND	ND	ND	ND	ND	ND	ND	1.25387	ND	ND	ND	ND	ND	ND	ND	ND	ND	1.26362	ND	ND	ND	ND	ND	ND	ND	ND	ND	ND	0.77477	ND	ND	ND
MB7982	ND	ND	1.24227	ND	ND	ND	1.07216	ND	ND	ND	ND	ND	ND	ND	ND	1.06668	ND	ND	ND	ND	ND	ND	ND	ND	0.921042	ND	ND	0.999374	ND	ND	ND	ND	ND	ND	3.20312	ND	ND	ND	ND	ND	ND	ND	ND	ND	ND	0.827212	ND	ND	ND
MB7995	ND	ND	ND	ND	ND	ND	0.429861	ND	ND	ND	ND	ND	ND	ND	ND	9.47382	ND	ND	ND	ND	ND	ND	ND	ND	7.15499	ND	7.05694	ND	ND	ND	ND	ND	ND	ND	8.72085	ND	ND	ND	ND	ND	ND	ND	ND	ND	ND	0.475246	ND	ND	ND
MB8009	ND	ND	ND	ND	ND	ND	ND	ND	ND	ND	ND	ND	ND	ND	ND	1.42634	ND	ND	ND	ND	ND	ND	ND	ND	1.22177	ND	ND	1.16362	ND	ND	ND	ND	ND	0.783281	2.46263	ND	ND	ND	ND	ND	ND	ND	ND	ND	ND	ND	ND	ND	ND
MB8045	ND	2.04719	ND	ND	ND	ND	ND	ND	ND	ND	ND	ND	ND	ND	ND	ND	ND	ND	ND	ND	ND	ND	ND	ND	ND	ND	ND	ND	ND	ND	ND	ND	ND	2.27356	ND	ND	ND	ND	ND	ND	ND	ND	ND	ND	ND	ND	ND	ND	ND
MB8093	ND	ND	ND	ND	ND	ND	1.18827	ND	ND	ND	ND	ND	ND	ND	ND	0.980686	ND	ND	ND	ND	ND	ND	ND	ND	ND	ND	ND	ND	ND	ND	ND	ND	ND	ND	1.04915	ND	ND	ND	ND	ND	ND	ND	ND	ND	ND	0.892073	ND	ND	ND
MB8108	ND	ND	ND	ND	ND	ND	ND	ND	ND	ND	ND	ND	ND	ND	ND	ND	ND	ND	ND	ND	ND	ND	ND	ND	0.761201	ND	ND	0.776089	ND	ND	ND	ND	ND	ND	0.717567	ND	ND	ND	ND	ND	ND	ND	ND	ND	ND	ND	ND	ND	ND
MB8175	ND	ND	1.04287	ND	ND	ND	ND	ND	ND	ND	ND	ND	ND	ND	ND	ND	ND	ND	0.954573	ND	ND	0.809046	ND	ND	ND	ND	ND	ND	ND	ND	ND	ND	ND	ND	ND	ND	ND	ND	ND	ND	0.928609	ND	ND	ND	ND	ND	ND	ND	ND
MB8217	ND	ND	0.626185	ND	ND	ND	0.600901	ND	ND	ND	ND	ND	ND	ND	ND	0.642998	ND	ND	ND	ND	ND	ND	ND	ND	0.567093	ND	ND	0.605723	ND	ND	ND	ND	ND	ND	0.558529	ND	ND	ND	ND	ND	ND	ND	ND	ND	ND	0.454419	ND	ND	ND
MB8236	ND	ND	0.877762	ND	ND	ND	0.885621	ND	ND	ND	ND	ND	ND	ND	0.864286	ND	ND	ND	ND	ND	ND	ND	ND	ND	ND	ND	ND	ND	ND	ND	ND	ND	ND	ND	0.861912	ND	ND	ND	ND	ND	ND	ND	ND	ND	ND	0.723569	ND	ND	ND
MB8272	ND	ND	ND	ND	ND	ND	ND	ND	ND	ND	1.51008	ND	ND	ND	ND	ND	ND	ND	ND	ND	ND	ND	ND	ND	ND	ND	ND	ND	ND	2.15134	ND	ND	ND	ND	ND	ND	ND	ND	ND	ND	ND	ND	ND	ND	ND	ND	ND	ND	ND
MB8300	ND	ND	ND	ND	ND	ND	ND	ND	ND	ND	ND	ND	ND	ND	ND	0.201399	ND	ND	ND	ND	ND	ND	ND	ND	1.72237	ND	ND	1.72567	ND	ND	ND	ND	ND	ND	2.0807	ND	ND	ND	ND	ND	ND	ND	ND	ND	ND	ND	ND	ND	ND
MB8307	ND	ND	ND	ND	ND	ND	ND	ND	ND	ND	ND	ND	ND	ND	ND	ND	ND	ND	ND	ND	5.4674	ND	ND	ND	1.34388	ND	1.30796	ND	ND	ND	ND	ND	ND	ND	5.42594	ND	ND	ND	ND	ND	ND	ND	ND	ND	ND	ND	ND	ND	ND
MB8314	ND	ND	1.11751	ND	ND	ND	1.25445	ND	ND	ND	1.46276	ND	ND	ND	ND	ND	ND	ND	ND	ND	ND	ND	ND	1.22606	ND	ND	1.13494	ND	ND	ND	ND	ND	ND	ND	2.51494	ND	ND	ND	ND	ND	ND	ND	ND	ND	ND	1.0128	ND	ND	ND
MB8332	ND	ND	1.0728	ND	ND	ND	0.974008	ND	ND	ND	ND	ND	ND	ND	ND	ND	ND	ND	ND	ND	ND	ND	ND	ND	ND	ND	ND	ND	ND	ND	ND	ND	ND	ND	0.927508	ND	ND	ND	ND	ND	ND	ND	ND	ND	ND	0.782488	ND	ND	ND
MB8364	ND	ND	ND	ND	ND	ND	1.31067	ND	ND	ND	ND	ND	ND	ND	ND	1.22642	ND	ND	ND	ND	ND	ND	ND	ND	1.07799	ND	ND	1.11126	ND	ND	ND	ND	ND	ND	0.910849	ND	ND	ND	ND	ND	ND	ND	ND	ND	ND	0.998384	ND	ND	ND
MB8387	ND	ND	ND	ND	ND	ND	ND	ND	ND	ND	ND	ND	ND	ND	ND	ND	ND	ND	ND	ND	ND	ND	ND	ND	19.5279	ND	20.3144	ND	ND	ND	ND	ND	ND	ND	ND	ND	ND	ND	ND	ND	ND	ND	ND	ND	ND	ND	ND	ND	ND
MB8405	ND	ND	ND	ND	ND	ND	3.24679	ND	ND	ND	ND	ND	ND	ND	ND	0.916365	ND	ND	ND	ND	ND	ND	ND	ND	ND	ND	ND	ND	ND	ND	ND	ND	ND	ND	1.19531	ND	ND	ND	ND	ND	ND	ND	ND	ND	ND	2.40743	ND	ND	ND
MB8413	ND	ND	16.2529	ND	ND	ND	17.8617	ND	ND	ND	ND	ND	ND	ND	ND	ND	ND	ND	ND	ND	ND	ND	ND	ND	ND	ND	ND	ND	ND	ND	ND	ND	ND	ND	ND	ND	ND	ND	ND	ND	ND	ND	ND	ND	ND	15.3556	ND	ND	ND
MB8420	ND	ND	1.07104	ND	ND	ND	0.839166	ND	ND	ND	ND	ND	ND	ND	ND	ND	ND	ND	ND	ND	ND	ND	ND	ND	ND	ND	ND	ND	ND	ND	ND	ND	ND	ND	0.848894	ND	ND	ND	ND	ND	ND	ND	ND	ND	ND	0.63428	ND	ND	ND
MB8435	ND	ND	0.894558	ND	ND	ND	0.846979	ND	ND	ND	ND	ND	ND	ND	ND	1.12726	ND	ND	ND	ND	ND	ND	ND	ND	ND	ND	ND	ND	ND	ND	ND	ND	ND	ND	2.6735	ND	ND	ND	ND	ND	ND	ND	ND	ND	ND	0.7509	ND	ND	ND
MB8558	ND	ND	ND	ND	ND	ND	ND	ND	ND	ND	ND	ND	ND	ND	ND	0.213149	ND	ND	ND	ND	ND	ND	ND	ND	ND	ND	ND	ND	ND	ND	ND	ND	ND	ND	1.92587	ND	ND	ND	ND	ND	ND	ND	ND	ND	ND	ND	ND	ND	ND
MB8564	ND	ND	ND	ND	ND	ND	8.63707	ND	ND	ND	ND	ND	ND	ND	ND	9.2307	ND	ND	ND	ND	ND	ND	ND	ND	4.57341	ND	4.73041	ND	ND	ND	ND	ND	ND	ND	ND	ND	ND	ND	ND	ND	ND	ND	ND	ND	ND	8.25069	ND	ND	ND
MB8621	ND	ND	ND	ND	ND	ND	ND	ND	ND	ND	ND	ND	ND	ND	ND	ND	ND	ND	ND	ND	ND	ND	ND	ND	ND	ND	ND	ND	ND	ND	ND	ND	ND	ND	0.584249	ND	ND	ND	ND	ND	ND	ND	0.547195	ND	ND	ND	ND	ND	ND
MB8680	ND	1.16594	ND	ND	ND	ND	ND	ND	ND	ND	ND	ND	ND	ND	ND	1.21878	ND	ND	ND	ND	ND	ND	ND	ND	1.14015	ND	ND	1.03831	ND	ND	ND	ND	ND	6.32989	ND	ND	ND	ND	ND	ND	ND	ND	ND	ND	ND	ND	ND	ND	ND
MB8724	ND	ND	0.871926	ND	ND	ND	ND	ND	ND	ND	ND	ND	ND	ND	ND	ND	ND	ND	0.771636	ND	ND	0.726373	ND	ND	ND	ND	ND	ND	ND	ND	ND	ND	ND	ND	ND	ND	ND	ND	ND	ND	0.824995	ND	ND	ND	ND	ND	ND	ND	ND
MB8726	ND	ND	ND	ND	ND	ND	ND	ND	ND	ND	ND	ND	ND	ND	ND	0.908121	ND	0.760538	1.28265	0.522686	ND	0.779461	ND	ND	0.477661	ND	0.878648	ND	ND	ND	ND	ND	ND	ND	ND	ND	ND	ND	0.981206	ND	ND	ND	ND	ND	ND	ND	ND	ND	ND
MB8729	ND	ND	ND	ND	ND	ND	ND	ND	ND	ND	ND	ND	ND	ND	ND	ND	ND	ND	ND	ND	ND	ND	ND	ND	0.572596	ND	0.70328	ND	ND	0.820505	ND	ND	ND	ND	ND	ND	ND	ND	ND	ND	ND	ND	ND	ND	ND	ND	ND	ND	ND
MB8775	ND	0.792684	ND	ND	ND	ND	ND	ND	ND	ND	ND	ND	ND	ND	0.776542	ND	ND	ND	ND	4.6491	ND	ND	ND	ND	4.21228	ND	4.22661	ND	ND	ND	ND	ND	ND	ND	ND	ND	ND	ND	ND	ND	4.38251	ND	ND	ND	ND	ND	ND	ND	ND
MB8814	ND	ND	ND	ND	ND	ND	ND	ND	ND	ND	ND	ND	ND	ND	ND	0.92194	ND	ND	0.130572	ND	ND	ND	ND	ND	16.3722	ND	17.2631	ND	ND	ND	ND	ND	ND	ND	0.765498	ND	ND	ND	ND	ND	ND	ND	ND	ND	ND	ND	ND	ND	ND
MB8816	ND	ND	0.996244	ND	ND	ND	0.834989	ND	ND	ND	ND	ND	ND	ND	ND	ND	ND	ND	ND	ND	ND	ND	ND	ND	ND	ND	ND	ND	ND	ND	ND	ND	ND	ND	0.945482	ND	ND	ND	ND	ND	ND	ND	ND	ND	ND	0.733432	ND	ND	ND
MB8828	ND	0.523251	ND	ND	ND	ND	ND	ND	ND	ND	ND	ND	ND	ND	1.18685	ND	ND	ND	1.22443	ND	ND	0.389427	ND	ND	ND	ND	ND	ND	ND	0.887839	ND	ND	ND	ND	ND	ND	ND	ND	ND	ND	ND	ND	ND	ND	ND	ND	ND	ND	ND
MB8829	ND	ND	1.07708	ND	ND	ND	0.866971	ND	ND	ND	ND	ND	ND	ND	ND	ND	ND	ND	ND	ND	ND	ND	ND	ND	ND	ND	ND	ND	ND	ND	ND	ND	ND	ND	0.993182	ND	ND	ND	ND	ND	ND	ND	ND	ND	ND	0.781443	ND	ND	ND
MB8830	ND	ND	0.812514	ND	ND	ND	0.827516	ND	ND	ND	ND	ND	ND	ND	ND	ND	ND	ND	ND	ND	ND	ND	ND	ND	ND	ND	ND	ND	ND	ND	ND	ND	ND	ND	0.853026	ND	ND	ND	ND	ND	ND	ND	ND	ND	ND	0.769179	ND	ND	ND
MB8840	ND	0.473209	ND	ND	ND	ND	ND	ND	ND	ND	ND	ND	ND	ND	ND	0.482733	ND	ND	ND	ND	ND	ND	ND	ND	0.416817	ND	ND	0.43094	ND	ND	ND	ND	ND	ND	1.04983	ND	ND	ND	ND	ND	ND	ND	ND	ND	ND	ND	ND	ND	ND
MB8843	ND	ND	0.967892	ND	ND	ND	0.906376	ND	ND	ND	ND	ND	ND	ND	ND	ND	ND	ND	ND	ND	ND	ND	ND	ND	ND	ND	ND	ND	ND	ND	ND	ND	ND	ND	0.850299	ND	ND	ND	ND	ND	ND	ND	ND	ND	ND	0.713915	ND	ND	ND
MB8844	ND	ND	ND	ND	ND	ND	ND	ND	ND	ND	ND	ND	ND	ND	ND	ND	ND	ND	ND	ND	ND	ND	ND	ND	ND	ND	ND	ND	ND	ND	ND	ND	ND	ND	0.9958	ND	ND	ND	ND	ND	ND	ND	ND	ND	ND	ND	ND	ND	ND
MB8856	ND	ND	1.27883	ND	ND	ND	1.07251	ND	ND	ND	ND	ND	ND	ND	ND	0.28712	ND	ND	ND	ND	ND	ND	ND	ND	ND	ND	ND	ND	ND	ND	ND	ND	ND	ND	1.12041	ND	ND	ND	ND	ND	ND	ND	ND	ND	ND	0.826563	ND	ND	ND
MB8864	ND	ND	ND	ND	ND	ND	0.983731	ND	ND	ND	ND	ND	ND	ND	ND	ND	ND	ND	ND	ND	ND	ND	ND	ND	0.842272	ND	ND	0.801471	ND	ND	ND	ND	ND	ND	0.91351	ND	ND	ND	ND	ND	ND	ND	ND	ND	ND	0.852587	ND	ND	ND
MB8865	ND	ND	ND	ND	ND	ND	0.356274	ND	ND	ND	ND	ND	ND	ND	ND	0.395736	ND	ND	ND	ND	ND	ND	ND	ND	ND	ND	ND	ND	ND	ND	ND	ND	ND	ND	0.486964	ND	ND	ND	ND	ND	ND	ND	ND	ND	ND	0.322891	ND	ND	ND
MB8866	ND	ND	ND	ND	ND	ND	ND	ND	ND	ND	ND	ND	ND	ND	ND	ND	ND	ND	1.19294	ND	ND	ND	ND	ND	ND	ND	ND	ND	ND	ND	ND	ND	ND	ND	1.27531	ND	ND	ND	ND	ND	ND	ND	ND	ND	ND	0.948675	9.37283	ND	ND
MB8934	ND	ND	0.390713	ND	ND	ND	0.381118	ND	ND	ND	ND	ND	ND	ND	ND	0.39722	ND	ND	ND	ND	ND	ND	ND	ND	0.343495	ND	ND	0.448571	ND	ND	ND	ND	ND	ND	0.366555	ND	ND	ND	ND	ND	ND	ND	ND	ND	ND	0.248633	ND	ND	ND
MB8935	ND	ND	1.11911	ND	ND	ND	1.06015	ND	ND	ND	ND	ND	ND	ND	ND	ND	ND	ND	ND	ND	ND	ND	ND	ND	ND	ND	ND	ND	ND	ND	ND	ND	ND	ND	1.11407	ND	ND	ND	ND	ND	ND	ND	0.257484	ND	ND	0.827791	ND	ND	ND
MB8941	ND	ND	1.01137	ND	ND	ND	0.897798	ND	ND	ND	ND	ND	ND	ND	ND	ND	ND	ND	ND	ND	ND	ND	ND	ND	ND	ND	ND	ND	ND	ND	ND	ND	ND	ND	0.87867	ND	ND	ND	ND	ND	ND	ND	ND	ND	ND	0.696763	ND	ND	ND
MB8960	ND	ND	ND	ND	ND	ND	ND	ND	ND	ND	ND	ND	ND	ND	ND	0.89568	ND	ND	ND	ND	ND	0.817197	ND	ND	0.902595	ND	0.909449	ND	ND	ND	ND	ND	ND	ND	ND	ND	ND	ND	ND	ND	7.19554	ND	ND	ND	ND	ND	ND	ND	ND
MB8979	ND	ND	ND	ND	ND	ND	ND	ND	ND	ND	ND	ND	ND	ND	ND	0.441113	ND	ND	ND	ND	ND	ND	ND	ND	ND	ND	ND	ND	ND	ND	ND	ND	ND	ND	0.433884	ND	ND	ND	ND	ND	ND	ND	ND	ND	ND	0.336666	ND	ND	ND
MB9029	ND	ND	1.83285	ND	ND	ND	ND	ND	ND	ND	ND	ND	ND	ND	ND	ND	ND	ND	4.16934	ND	ND	ND	ND	ND	ND	ND	ND	ND	ND	2.67493	ND	ND	ND	ND	ND	ND	ND	ND	ND	ND	4.11728	ND	ND	ND	ND	ND	ND	ND	ND
MB9043	ND	ND	ND	ND	ND	ND	ND	ND	ND	ND	ND	ND	ND	ND	ND	0.390007	ND	ND	ND	ND	ND	ND	ND	ND	0.399442	ND	ND	0.393368	ND	ND	ND	ND	ND	ND	ND	ND	ND	0.42274	ND	ND	ND	ND	ND	ND	ND	ND	ND	ND	ND
MB9071	ND	ND	ND	ND	ND	ND	ND	ND	ND	ND	ND	ND	ND	ND	ND	0.962736	ND	ND	ND	ND	ND	ND	ND	ND	ND	ND	ND	ND	ND	ND	ND	ND	ND	ND	2.58136	ND	ND	ND	ND	ND	ND	ND	ND	ND	ND	ND	ND	ND	ND
MB9081	ND	ND	ND	ND	ND	ND	1.87683	ND	ND	ND	ND	ND	ND	ND	1.64916	ND	ND	ND	ND	ND	ND	ND	ND	ND	6.68032	ND	6.6692	ND	ND	ND	ND	ND	ND	ND	1.75752	ND	ND	ND	ND	ND	ND	ND	ND	ND	1.70324	1.61517	ND	ND	ND
MB9090	ND	ND	ND	ND	ND	ND	ND	ND	ND	ND	ND	ND	ND	ND	ND	0.721249	ND	ND	ND	ND	ND	ND	ND	ND	ND	ND	ND	ND	ND	ND	ND	ND	ND	ND	1.11993	ND	ND	ND	ND	ND	ND	ND	ND	ND	ND	ND	ND	ND	ND
MB9095	ND	1.1938	ND	ND	ND	ND	ND	ND	ND	ND	ND	ND	ND	ND	ND	ND	ND	ND	ND	ND	ND	ND	ND	0.763364	ND	ND	0.859748	ND	ND	ND	ND	ND	ND	ND	1.15117	ND	ND	ND	ND	ND	ND	ND	ND	ND	ND	ND	ND	ND	ND
MB9108	ND	ND	2.09018	ND	ND	ND	3.21006	ND	ND	ND	ND	ND	ND	ND	ND	ND	ND	ND	4.38181	ND	ND	2.04633	ND	ND	ND	ND	ND	ND	ND	ND	ND	ND	ND	ND	ND	ND	ND	ND	ND	ND	12.9409	ND	ND	ND	ND	2.82903	ND	ND	ND
MB9133	ND	ND	ND	ND	ND	ND	ND	ND	ND	ND	ND	ND	ND	ND	ND	ND	ND	ND	ND	ND	ND	ND	ND	ND	ND	ND	ND	ND	ND	ND	ND	ND	ND	ND	1.12466	ND	ND	ND	ND	ND	ND	ND	ND	ND	ND	ND	ND	ND	ND
MB9135	ND	ND	ND	ND	ND	ND	ND	ND	ND	ND	ND	ND	ND	ND	ND	1.03749	ND	ND	ND	ND	ND	0.861798	ND	ND	1.04204	ND	0.921315	ND	ND	ND	ND	ND	ND	1.01873	ND	ND	ND	ND	ND	ND	ND	ND	ND	ND	ND	ND	ND	ND	ND
MB9172	ND	ND	ND	ND	ND	ND	ND	ND	ND	ND	ND	ND	ND	ND	ND	ND	ND	ND	1.02408	ND	ND	0.947572	ND	ND	ND	ND	ND	ND	ND	ND	ND	ND	ND	ND	1.02338	ND	ND	ND	ND	ND	ND	ND	ND	ND	ND	ND	ND	ND	ND
MB9190	ND	ND	0.934163	ND	ND	ND	0.93244	ND	ND	ND	ND	ND	ND	ND	ND	ND	ND	ND	ND	ND	ND	ND	ND	ND	ND	ND	ND	ND	ND	ND	ND	ND	ND	ND	0.902236	ND	ND	ND	ND	ND	ND	ND	ND	ND	ND	0.754779	ND	ND	ND
MB9206	ND	ND	ND	ND	ND	ND	ND	ND	ND	ND	ND	ND	ND	ND	ND	ND	ND	ND	ND	ND	ND	ND	ND	ND	0.609098	ND	0.770501	ND	ND	ND	ND	ND	ND	ND	0.858801	ND	ND	ND	ND	ND	ND	ND	ND	ND	ND	ND	ND	ND	ND
MB9230	ND	ND	ND	ND	ND	ND	ND	ND	ND	ND	ND	ND	ND	ND	ND	2.90018	ND	ND	ND	ND	ND	ND	ND	ND	2.74764	ND	ND	2.57406	ND	ND	ND	ND	ND	ND	ND	ND	ND	2.86369	ND	ND	ND	ND	ND	ND	ND	ND	ND	ND	ND
MB9245	ND	ND	ND	ND	ND	ND	2.39725	ND	ND	ND	ND	ND	ND	ND	2.23686	ND	ND	ND	ND	ND	ND	ND	ND	ND	ND	ND	ND	ND	ND	ND	ND	ND	ND	ND	2.13728	ND	ND	ND	ND	ND	ND	ND	ND	ND	2.02104	2.03824	ND	ND	ND
MB9267	ND	ND	ND	2.86856	ND	ND	2.73504	ND	ND	ND	ND	ND	ND	ND	ND	3.08337	ND	ND	ND	ND	ND	ND	ND	ND	4.72005	ND	4.34533	ND	ND	ND	ND	ND	ND	ND	2.78577	ND	ND	ND	ND	ND	ND	ND	ND	ND	ND	1.7655	ND	ND	ND
MB9292	ND	ND	ND	ND	ND	ND	1.5087	ND	ND	ND	ND	ND	ND	ND	ND	2.9636	ND	ND	ND	ND	ND	ND	ND	ND	7.1385	ND	6.5303	ND	ND	ND	ND	ND	ND	ND	2.90931	ND	ND	ND	ND	ND	ND	ND	ND	ND	ND	1.25686	ND	ND	ND
MB9314	ND	ND	0.44885	ND	ND	ND	0.346677	ND	ND	ND	ND	ND	ND	ND	ND	ND	ND	ND	ND	ND	ND	ND	ND	ND	ND	ND	ND	ND	ND	ND	0.618534	ND	ND	ND	0.389324	ND	ND	ND	ND	ND	ND	ND	ND	ND	ND	0.319726	ND	ND	ND
MB9338	ND	ND	ND	ND	ND	ND	ND	ND	ND	ND	ND	ND	ND	ND	ND	ND	ND	ND	ND	ND	ND	ND	ND	ND	1.19959	ND	1.17465	ND	ND	ND	ND	ND	ND	ND	0.496027	ND	ND	ND	ND	ND	ND	ND	ND	ND	ND	ND	ND	ND	ND
MB9340	ND	ND	1.11739	ND	ND	ND	0.864631	ND	ND	ND	ND	ND	ND	ND	ND	ND	ND	ND	ND	ND	ND	ND	ND	ND	ND	ND	ND	ND	ND	ND	ND	ND	ND	ND	0.880269	ND	ND	ND	ND	ND	ND	ND	ND	ND	ND	0.69896	ND	ND	ND
MB9366	ND	ND	ND	ND	ND	ND	ND	ND	ND	ND	ND	ND	ND	ND	ND	ND	ND	ND	ND	ND	ND	ND	ND	ND	ND	ND	ND	ND	ND	ND	ND	ND	ND	ND	ND	ND	ND	ND	ND	ND	ND	ND	ND	ND	ND	ND	ND	ND	ND
MB9392	ND	ND	ND	ND	ND	ND	ND	ND	ND	ND	ND	ND	ND	ND	ND	ND	ND	ND	ND	ND	ND	ND	ND	ND	2.49507	ND	2.42632	ND	ND	ND	ND	ND	ND	ND	3.55888	ND	ND	ND	ND	ND	ND	ND	ND	ND	ND	ND	ND	ND	ND
MB9461	ND	ND	0.971037	ND	ND	ND	0.819816	ND	ND	ND	ND	ND	ND	ND	ND	ND	ND	ND	ND	ND	ND	ND	ND	ND	ND	ND	ND	ND	ND	ND	ND	ND	ND	ND	2.0713	ND	ND	ND	ND	ND	ND	ND	ND	ND	ND	0.70263	ND	ND	ND
MB9474	ND	ND	1.28914	ND	ND	ND	2.02171	ND	ND	ND	ND	ND	ND	ND	ND	ND	ND	1.39713	1.13742	ND	ND	ND	ND	ND	ND	ND	ND	ND	ND	ND	ND	ND	ND	ND	2.16722	ND	ND	ND	ND	ND	ND	ND	ND	ND	ND	1.77397	ND	ND	ND
MB9484	ND	ND	ND	ND	ND	ND	0.99869	ND	ND	ND	ND	ND	ND	ND	ND	0.973138	ND	ND	ND	ND	ND	ND	ND	ND	2.90213	ND	2.84532	ND	ND	ND	ND	ND	ND	ND	0.83314	ND	ND	ND	ND	ND	ND	ND	ND	ND	ND	0.657406	ND	ND	ND
MB9541	ND	1.37882	ND	ND	ND	ND	ND	ND	ND	ND	ND	ND	ND	ND	1.12732	0.598262	ND	ND	ND	2.28673	ND	ND	ND	ND	ND	ND	ND	ND	ND	ND	ND	ND	ND	ND	ND	ND	ND	ND	ND	ND	2.40682	ND	ND	ND	ND	ND	ND	ND	ND
MB9557	ND	ND	ND	ND	ND	ND	0.995967	ND	ND	ND	ND	ND	ND	ND	ND	ND	ND	ND	ND	ND	ND	ND	ND	ND	ND	ND	ND	ND	ND	ND	ND	ND	ND	ND	0.988641	ND	ND	ND	ND	ND	ND	ND	ND	ND	ND	0.791167	ND	ND	ND
MB9599	ND	1.07723	ND	ND	ND	ND	ND	ND	ND	ND	ND	ND	ND	ND	ND	0.955916	ND	ND	ND	ND	ND	ND	ND	ND	0.931636	ND	0.874932	ND	ND	ND	ND	ND	ND	ND	1.11856	ND	ND	ND	ND	ND	ND	ND	ND	ND	ND	ND	ND	ND	ND
MB9606	ND	ND	ND	ND	ND	ND	ND	ND	ND	ND	ND	ND	ND	ND	ND	0.967857	ND	1.26779	1.04997	0.481841	ND	0.698657	ND	ND	0.833479	ND	0.912332	ND	ND	ND	ND	ND	ND	ND	ND	ND	ND	ND	1.16952	ND	ND	ND	ND	ND	ND	ND	ND	ND	ND
MB9635	ND	ND	ND	ND	ND	ND	ND	ND	ND	ND	ND	ND	ND	ND	ND	1.7061	ND	ND	ND	ND	ND	ND	ND	ND	1.55983	ND	ND	1.65716	ND	ND	ND	ND	ND	ND	ND	9.4452	ND	ND	ND	ND	ND	ND	ND	ND	ND	ND	ND	ND	ND
MB9698	ND	ND	ND	ND	ND	ND	ND	ND	ND	ND	ND	ND	ND	ND	ND	ND	ND	ND	ND	ND	ND	ND	ND	ND	ND	ND	ND	ND	ND	ND	ND	ND	ND	10.8106	ND	ND	ND	ND	ND	ND	ND	ND	ND	ND	ND	ND	ND	ND	ND
MB9772	ND	ND	ND	2.10687	ND	ND	16.7226	ND	ND	ND	ND	ND	ND	ND	ND	17.8839	ND	ND	ND	ND	ND	17.0879	ND	ND	1.92131	ND	2.01443	ND	ND	ND	ND	ND	ND	ND	ND	ND	ND	ND	ND	ND	ND	ND	ND	ND	ND	16.0584	ND	ND	ND
MB9796	ND	ND	ND	1.9197	ND	ND	1.86938	ND	ND	ND	ND	ND	ND	ND	ND	2.01435	ND	ND	ND	ND	ND	ND	ND	ND	1.91971	ND	1.81625	ND	ND	ND	ND	ND	ND	ND	1.73027	ND	ND	ND	ND	ND	ND	ND	ND	ND	ND	1.25856	ND	ND	ND
MB9818	ND	ND	ND	ND	ND	ND	ND	ND	ND	ND	ND	ND	ND	ND	ND	1.33558	ND	ND	ND	ND	ND	ND	ND	ND	ND	ND	ND	ND	ND	ND	ND	ND	ND	ND	ND	ND	ND	1.42322	ND	ND	ND	ND	ND	ND	ND	ND	ND	ND	ND
MB9860	ND	ND	ND	ND	ND	ND	ND	ND	ND	ND	ND	ND	ND	ND	ND	ND	ND	ND	ND	ND	ND	ND	ND	ND	ND	ND	ND	ND	ND	ND	ND	ND	ND	ND	ND	ND	ND	1.21683	ND	ND	ND	ND	ND	ND	ND	ND	ND	ND	ND
MB9877	ND	ND	ND	ND	ND	ND	ND	ND	ND	ND	ND	ND	ND	ND	ND	9.5152	ND	ND	ND	ND	ND	ND	ND	ND	9.30047	ND	ND	8.71415	ND	ND	ND	ND	ND	ND	ND	ND	ND	9.10037	ND	ND	ND	ND	ND	ND	ND	ND	ND	ND	ND
MB9880	ND	ND	ND	1.77133	ND	ND	2.27385	ND	ND	ND	ND	ND	ND	ND	ND	2.14664	ND	ND	ND	ND	ND	ND	ND	ND	1.80825	ND	1.82924	ND	ND	ND	ND	ND	ND	ND	2.03337	ND	ND	ND	ND	ND	ND	ND	ND	ND	ND	1.84206	ND	ND	ND
MB9921	ND	ND	ND	ND	ND	ND	1.09001	ND	ND	ND	ND	ND	ND	ND	ND	2.26824	ND	ND	ND	ND	ND	ND	ND	ND	ND	ND	ND	ND	ND	ND	ND	ND	ND	ND	2.32119	ND	ND	ND	ND	ND	ND	ND	ND	ND	ND	1.19397	ND	ND	ND
MB9990	ND	ND	ND	0.0992969	ND	ND	1.0003	ND	ND	ND	ND	ND	ND	ND	ND	1.13278	ND	ND	ND	ND	ND	ND	ND	ND	4.80616	ND	4.85915	ND	ND	ND	ND	ND	ND	ND	1.04581	ND	ND	ND	ND	ND	ND	ND	ND	ND	ND	0.670165	ND	ND	ND
ND = Not Detected; Copy numer variant estimates presented as estimate based on ratio of mean AMR gene of interest coverage depth divided by mean core gene coverage depth
[truncated: 65 more columns]
